# Supplementary material for: Modeling COVID-19 epidemics in an Excel spreadsheet to enable first-hand accurate predictions of the pandemic evolution in urban areas
Source: Sci Rep. 2021 Feb 22;11:4327. doi: 10.1038/s41598-021-83697-w (PMC7900250; doi:10.1038/s41598-021-83697-w)
Supplement: Supplementary file 1 — Supplementary Information 1. [file 41598_2021_83697_MOESM1_ESM.xlsx]

## Sheet: actual data
	File S1:	Implementation of a mathematical model for COVID-19 epidemic progression in Excel. Spreadsheet for the calculation of the progression of the number of COVID-19 infected subjects for a particular geographic region (urban area). Calculation is based on a simple differential model, epidemiological data reported in literature (as detailed in the text of the manuscript) and the local demographical den…
		Authors:	Mario Moisés Alvarez (1,2, *), Everardo González-González (1,2), and Grissel Trujillo-de Santiago (1,3)
		1	Centro de Biotecnología-FEMSA, Tecnológico de Monterrey, CP 64849, Monterrey,NL, Mexico
		2	Departamento de Bioingeniería, Tecnológico de Monterrey, CP 64849, Monterrey, Nuevo León, México
		3	Departamento de Ingeniería Mecatrónica y Eléctrica, Tecnológico de Monterrey, CP 64849, Monterrey, Nuevo León, México
		*	Corresponding author: mario.alvarez@tec.mx
deltat=	0.01	day
miuo=	0.65	1/day
Xo=	2	hab
Po=	7932500	hab
asin=	0.85
mort=	0.069
teta=	0	day
																										Actual data for NYC
																										DATE_OF_INTEREST	Cases	cummulative	Hospitalizations	Deaths	ln X
alfa	dista	time (days)	time_mod	X	R	X-R	(Po-X)/Po	µ (1/day)	rate_inf (hab/day)	rate ret (hab/day)	A	S	D	new cases per day												1	1	1	11	0	0
0.1	0	0	0	2	0	2	1	0.65	1.3	0	1.7	0.3	0.0087	0.3												2	1	2	4	0	0.693147
0.1	0	0.01	0.01	2.013	0	2.013	1	0.65	1.30845	0	1.71105	0.30195	0.00875655	0.195												3	0	2	22	0	0.693147
0.1	0	0.02	0.02	2.02608	0	2.02608	1	0.65	1.31695	0	1.72217	0.303913	0.00881347	0.196267												4	2	4	20	0	1.38629
0.1	0	0.03	0.03	2.03925	0	2.03925	1	0.65	1.32551	0	1.73337	0.305888	0.00887076	0.197543												5	5	9	22	0	2.19722
0.1	0	0.04	0.04	2.05251	0	2.05251	1	0.65	1.33413	0	1.74463	0.307876	0.00892841	0.198827												6	3	12	20	0	2.48491
0.1	0	0.05	0.05	2.06585	0	2.06585	1	0.65	1.3428	0	1.75597	0.309878	0.00898645	0.20012												7	8	20	18	0	2.99573
0.1	0	0.06	0.06	2.07928	0	2.07928	1	0.65	1.35153	0	1.76739	0.311892	0.00904486	0.20142												8	7	27	15	0	3.29584
0.1	0	0.07	0.07	2.09279	0	2.09279	1	0.65	1.36032	0	1.77887	0.313919	0.00910365	0.20273												9	21	48	18	0	3.8712
0.1	0	0.08	0.08	2.1064	0	2.1064	1	0.65	1.36916	0	1.79044	0.31596	0.00916283	0.204047												10	58	106	49	0	4.66344
0.1	0	0.09	0.09	2.12009	0	2.12009	1	0.65	1.37806	0	1.80208	0.318013	0.00922239	0.205374												11	70	176	63	0	5.17048
0.1	0	0.1	0.1	2.13387	0	2.13387	1	0.65	1.38701	0	1.81379	0.32008	0.00928233	0.206709											marzo	12	154	330	89	1	5.79909
0.1	0	0.11	0.11	2.14774	0	2.14774	1	0.65	1.39603	0	1.82558	0.322161	0.00934267	0.208052												13	357	687	87	0	6.53233
0.1	0	0.12	0.12	2.1617	0	2.1617	1	0.65	1.4051	0	1.83744	0.324255	0.00940339	0.209405												14	620	1307	149	0	7.17549
0.1	0	0.13	0.13	2.17575	0	2.17575	1	0.65	1.41424	0	1.84939	0.326363	0.00946452	0.210766												15	644	1951	155	2	7.5761
0.1	0	0.14	0.14	2.18989	0	2.18989	1	0.65	1.42343	0	1.86141	0.328484	0.00952603	0.212136												16	1035	2986	188	5	8.00169
0.1	0	0.15	0.15	2.20413	0	2.20413	1	0.65	1.43268	0	1.87351	0.330619	0.00958795	0.213515												17	2123	5109	311	9	8.53876
0.1	0	0.16	0.16	2.21845	0	2.21845	1	0.65	1.44199	0	1.88569	0.332768	0.00965028	0.214902												18	2455	7564	353	8	8.93116
0.1	0	0.17	0.17	2.23287	0	2.23287	1	0.65	1.45137	0	1.89794	0.334931	0.009713	0.216299												19	2983	10547	463	20	9.2636
0.1	0	0.18	0.18	2.24739	0	2.24739	1	0.65	1.4608	0	1.91028	0.337108	0.00977614	0.217705												20	3714	14261	551	24	9.56528
0.1	0	0.19	0.19	2.262	0	2.262	1	0.65	1.4703	0	1.9227	0.339299	0.00983968	0.21912												21	4014	18275	661	46	9.81329
0.1	0	0.2	0.2	2.2767	0	2.2767	1	0.65	1.47985	0	1.93519	0.341505	0.00990364	0.220545												22	2639	20914	696	44	9.94817
0.1	0	0.21	0.21	2.2915	0	2.2915	1	0.65	1.48947	0	1.94777	0.343725	0.00996801	0.221978												23	2582	23496	727	50	10.0646
0.1	0	0.22	0.22	2.30639	0	2.30639	1	0.65	1.49915	0	1.96043	0.345959	0.0100328	0.223421												24	3569	27065	1038	82	10.206
0.1	0	0.23	0.23	2.32138	0	2.32138	1	0.65	1.5089	0	1.97318	0.348208	0.010098	0.224873												25	4504	31569	1145	94	10.3599
0.1	0	0.24	0.24	2.33647	0	2.33647	1	0.65	1.51871	0	1.986	0.350471	0.0101637	0.226335												26	4846	36415	1295	120	10.5027
0.1	0	0.25	0.25	2.35166	0	2.35166	1	0.65	1.52858	0	1.99891	0.352749	0.0102297	0.227806												27	5025	41440	1436	186	10.632
0.1	0	0.26	0.26	2.36695	0	2.36695	1	0.65	1.53851	0	2.0119	0.355042	0.0102962	0.229287												28	5100	46540	1379	212	10.7481
0.1	0	0.27	0.27	2.38233	0	2.38233	1	0.65	1.54851	0	2.02498	0.35735	0.0103631	0.230777												29	3466	50006	1350	265	10.8199
0.1	0	0.28	0.28	2.39782	0	2.39782	1	0.65	1.55858	0	2.03814	0.359672	0.0104305	0.232277												30	3533	53539	1389	285	10.8882
0.1	0	0.29	0.29	2.4134	0	2.4134	1	0.65	1.56871	0	2.05139	0.36201	0.0104983	0.233787												31	6122	59661	1689	321	10.9964
0.1	0	0.3	0.3	2.42909	0	2.42909	1	0.65	1.57891	0	2.06473	0.364363	0.0105665	0.235307												32	5446	65107	1678	372	11.0838
0.1	0	0.31	0.31	2.44488	0	2.44488	1	0.65	1.58917	0	2.07815	0.366732	0.0106352	0.236836												33	5447	70554	1576	431	11.1641
0.1	0	0.32	0.32	2.46077	0	2.46077	1	0.65	1.5995	0	2.09165	0.369115	0.0107043	0.238375												34	5761	76315	1612	487	11.2426
0.1	0	0.33	0.33	2.47676	0	2.47676	1	0.65	1.6099	0	2.10525	0.371515	0.0107739	0.239925											abril	35	5672	81987	1598	484	11.3143
0.1	0	0.34	0.34	2.49286	0	2.49286	1	0.65	1.62036	0	2.11893	0.373929	0.010844	0.241484												36	3867	85854	1343	488	11.3604
0.1	0	0.35	0.35	2.50907	0	2.50907	1	0.65	1.63089	0	2.13271	0.37636	0.0109144	0.243054												37	3786	89640	1325	568	11.4036
0.1	0	0.36	0.36	2.52538	0	2.52538	1	0.65	1.64149	0	2.14657	0.378806	0.0109854	0.244634												38	6374	96014	1718	564	11.4722
0.1	0	0.37	0.37	2.54179	0	2.54179	1	0.65	1.65216	0	2.16052	0.381269	0.0110568	0.246224												39	6064	102078	1597	588	11.5335
0.1	0	0.38	0.38	2.55831	0	2.55831	1	0.65	1.6629	0	2.17457	0.383747	0.0111287	0.247825												40	5581	107659	1532	547	11.5867
0.1	0	0.39	0.39	2.57494	0	2.57494	1	0.65	1.67371	0	2.1887	0.386241	0.011201	0.249435												41	5070	112729	1425	537	11.6327
0.1	0	0.4	0.4	2.59168	0	2.59168	1	0.65	1.68459	0	2.20293	0.388752	0.0112738	0.251057												42	4515	117244	1335	518	11.672
0.1	0	0.41	0.41	2.60852	0	2.60852	1	0.65	1.69554	0	2.21725	0.391279	0.0113471	0.252689												43	3729	120973	1097	528	11.7033
0.1	0	0.42	0.42	2.62548	0	2.62548	1	0.65	1.70656	0	2.23166	0.393822	0.0114208	0.254331												44	2884	123857	992	554	11.7269
0.1	0	0.43	0.43	2.64255	0	2.64255	1	0.65	1.71765	0	2.24616	0.396382	0.0114951	0.255984												45	3309	127166	1213	549	11.7532
0.1	0	0.44	0.44	2.65972	0	2.65972	1	0.65	1.72882	0	2.26076	0.398958	0.0115698	0.257648												46	4143	131309	1087	507	11.7853
0.1	0	0.45	0.45	2.67701	0	2.67701	1	0.65	1.74006	0	2.27546	0.401552	0.011645	0.259323												47	3874	135183	985	438	11.8144
0.1	0	0.46	0.46	2.69441	0	2.69441	1	0.65	1.75137	0	2.29025	0.404162	0.0117207	0.261008												48	3524	138707	879	399	11.8401
0.1	0	0.47	0.47	2.71192	0	2.71192	1	0.65	1.76275	0	2.30514	0.406789	0.0117969	0.262705												49	3577	142284	898	367	11.8656
0.1	0	0.48	0.48	2.72955	0	2.72955	1	0.65	1.77421	0	2.32012	0.409433	0.0118736	0.264413												50	2167	144451	658	361	11.8807
0.1	0	0.49	0.49	2.74729	0	2.74729	1	0.65	1.78574	0	2.3352	0.412094	0.0119507	0.266131												51	2344	146795	591	374	11.8968
0.1	0	0.5	0.5	2.76515	0	2.76515	1	0.65	1.79735	0	2.35038	0.414773	0.0120284	0.267861												52	3785	150580	721	350	11.9222
0.1	0	0.51	0.51	2.78312	0	2.78312	1	0.65	1.80903	0	2.36566	0.417469	0.0121066	0.269602												53	3061	153641	659	305	11.9424
0.1	0	0.52	0.52	2.80122	0	2.80122	1	0.65	1.82079	0	2.38103	0.420182	0.0121853	0.271355												54	3457	157098	598	298	11.9646
0.1	0	0.53	0.53	2.81942	0	2.81942	1	0.65	1.83262	0	2.39651	0.422913	0.0122645	0.273118												55	2842	159940	530	309	11.9826
0.1	0	0.54	0.54	2.83775	0	2.83775	1	0.65	1.84454	0	2.41209	0.425662	0.0123442	0.274894												56	2538	162478	548	299	11.9983
0.1	0	0.55	0.55	2.85619	0	2.85619	1	0.65	1.85653	0	2.42777	0.428429	0.0124244	0.27668												57	1595	164073	400	243	12.0081
0.1	0	0.56	0.56	2.87476	0	2.87476	1	0.65	1.86859	0	2.44355	0.431214	0.0125052	0.278479												58	1003	165076	373	231	12.0142
0.1	0	0.57	0.57	2.89345	0	2.89345	1	0.65	1.88074	0	2.45943	0.434017	0.0125865	0.280289												59	2286	167362	444	258	12.0279
0.1	0	0.58	0.58	2.91225	0	2.91225	1	0.65	1.89296	0	2.47542	0.436838	0.0126683	0.282111												60	2727	170089	442	218	12.0441
0.1	0	0.59	0.59	2.93118	0	2.93118	1	0.65	1.90527	0	2.49151	0.439677	0.0127506	0.283945												61	2342	172431	408	230	12.0578
0.1	0	0.6	0.6	2.95024	0	2.95024	1	0.65	1.91765	0	2.5077	0.442535	0.0128335	0.28579												62	2017	174448	340	210	12.0694
0.1	0	0.61	0.61	2.96941	0	2.96941	1	0.65	1.93012	0	2.524	0.445412	0.0129169	0.287648												63	1880	176328	349	205	12.0801
0.1	0	0.62	0.62	2.98871	0	2.98871	1	0.65	1.94266	0	2.54041	0.448307	0.0130009	0.289518												64	1058	177386	261	186	12.0861
0.1	0	0.63	0.63	3.00814	0	3.00814	1	0.65	1.95529	0	2.55692	0.451221	0.0130854	0.291399											mayo	65	785	178171	256	167	12.0905
0.1	0	0.64	0.64	3.02769	0	3.02769	1	0.65	1.968	0	2.57354	0.454154	0.0131705	0.293294												66	1546	179717	309	150	12.0991
0.1	0	0.65	0.65	3.04737	0	3.04737	1	0.65	1.98079	0	2.59027	0.457106	0.0132561	0.2952												67	1511	181228	282	142	12.1075
0.1	0	0.66	0.66	3.06718	0	3.06718	1	0.65	1.99367	0	2.6071	0.460077	0.0133422	0.297119												68	1401	182629	256	140	12.1152
0.1	0	0.67	0.67	3.08712	0	3.08712	1	0.65	2.00663	0	2.62405	0.463068	0.013429	0.29905												69	1230	183859	254	132	12.1219
0.1	0	0.68	0.68	3.10718	0	3.10718	1	0.65	2.01967	0	2.64111	0.466078	0.0135162	0.300994												70	1085	184944	254	122	12.1278
0.1	0	0.69	0.69	3.12738	0	3.12738	1	0.65	2.0328	0	2.65827	0.469107	0.0136041	0.30295												71	660	185604	182	98	12.1314
0.1	0	0.7	0.7	3.14771	0	3.14771	1	0.65	2.04601	0	2.67555	0.472156	0.0136925	0.304919												72	459	186063	151	92	12.1338
0.1	0	0.71	0.71	3.16817	0	3.16817	1	0.65	2.05931	0	2.69294	0.475225	0.0137815	0.306901												73	1230	187293	244	97	12.1404
0.1	0	0.72	0.72	3.18876	0	3.18876	1	0.65	2.07269	0	2.71045	0.478314	0.0138711	0.308896												74	1284	188577	202	88	12.1473
0.1	0	0.73	0.73	3.20949	0	3.20949	1	0.65	2.08617	0	2.72807	0.481423	0.0139613	0.310904												75	1327	189904	220	73	12.1543
0.1	0	0.74	0.74	3.23035	0	3.23035	1	0.65	2.09973	0	2.7458	0.484553	0.014052	0.312925												76	1111	191015	216	65	12.1601
0.1	0	0.75	0.75	3.25135	0	3.25135	1	0.65	2.11337	0	2.76365	0.487702	0.0141434	0.314959												77	872	191887	228	85	12.1647
0.1	0	0.76	0.76	3.27248	0	3.27248	1	0.65	2.12711	0	2.78161	0.490872	0.0142353	0.317006												78	490	192377	165	77	12.1672
0.1	0	0.77	0.77	3.29375	0	3.29375	1	0.65	2.14094	0	2.79969	0.494063	0.0143278	0.319067												79	361	192738	123	73	12.1691
0.1	0	0.78	0.78	3.31516	0	3.31516	1	0.65	2.15485	0	2.81789	0.497274	0.014421	0.321141												80	901	193639	178	54	12.1738
0.1	0	0.79	0.79	3.33671	0	3.33671	1	0.65	2.16886	0	2.8362	0.500507	0.0145147	0.323228												81	1006	194645	204	51	12.1789
0.1	0	0.8	0.8	3.3584	0	3.3584	1	0.65	2.18296	0	2.85464	0.50376	0.014609	0.325329												82	1069	195714	164	76	12.1844
0.1	0	0.81	0.81	3.38023	0	3.38023	1	0.65	2.19715	0	2.87319	0.507034	0.014704	0.327444												83	1067	196781	172	44	12.1898
0.1	0	0.82	0.82	3.4022	0	3.4022	1	0.65	2.21143	0	2.89187	0.51033	0.0147996	0.329572												84	1061	197842	197	62	12.1952
0.1	0	0.83	0.83	3.42431	0	3.42431	1	0.65	2.2258	0	2.91067	0.513647	0.0148958	0.331714												85	464	198306	131	56	12.1976
0.1	0	0.84	0.84	3.44657	0	3.44657	1	0.65	2.24027	0	2.92959	0.516986	0.0149926	0.33387												86	479	198785	121	47	12.2
0.1	0	0.85	0.85	3.46897	0	3.46897	1	0.65	2.25483	0	2.94863	0.520346	0.01509	0.336041												87	464	199249	141	45	12.2023
0.1	0	0.86	0.86	3.49152	0	3.49152	1	0.65	2.26949	0	2.96779	0.523728	0.0151881	0.338225												88	1052	200301	150	35	12.2076
0.1	0	0.87	0.87	3.51422	0	3.51422	1	0.65	2.28424	0	2.98709	0.527133	0.0152868	0.340423												89	753	201054	163	48	12.2113
0.1	0	0.88	0.88	3.53706	0	3.53706	1	0.65	2.29909	0	3.0065	0.530559	0.0153862	0.342636												90	631	201685	141	35	12.2145
0.1	0	0.89	0.89	3.56005	0	3.56005	1	0.65	2.31403	0	3.02604	0.534008	0.0154862	0.344863												91	650	202335	160	43	12.2177
0.1	0	0.9	0.9	3.58319	0	3.58319	1	0.65	2.32907	0	3.04571	0.537479	0.0155869	0.347105												92	346	202681	94	53	12.2194
0.1	0	0.91	0.91	3.60648	0	3.60648	1	0.65	2.34421	0	3.06551	0.540972	0.0156882	0.349361												93	215	202896	91	41	12.2204
0.1	0	0.92	0.92	3.62992	0	3.62992	1	0.65	2.35945	0	3.08544	0.544489	0.0157902	0.351632												94	663	203559	123	34	12.2237
0.1	0	0.93	0.93	3.65352	0	3.65352	1	0.65	2.37479	0	3.10549	0.548028	0.0158928	0.353917												95	576	204135	127	37	12.2265
0.1	0	0.94	0.94	3.67727	0	3.67727	1	0.65	2.39022	0	3.12568	0.55159	0.0159961	0.356218												96	510	204645	112	39	12.229
0.1	0	0.95	0.95	3.70117	0	3.70117	1	0.65	2.40576	0	3.14599	0.555175	0.0161001	0.358533												97	511	205156	89	33	12.2315
0.1	0	0.96	0.96	3.72523	0	3.72523	1	0.65	2.4214	0	3.16644	0.558784	0.0162047	0.360864												98	407	205563	64	26	12.2335
0.1	0	0.97	0.97	3.74944	0	3.74944	1	0.65	2.43714	0	3.18702	0.562416	0.0163101	0.363209												99	245	205808	49	34	12.2347
0.1	0	0.98	0.98	3.77381	0	3.77381	1	0.65	2.45298	0	3.20774	0.566072	0.0164161	0.36557												100	196	206004	47	30	12.2357
0.1	0	0.99	0.99	3.79834	0	3.79834	1	0.65	2.46892	0	3.22859	0.569751	0.0165228	0.367946												101	441	206445	59	36	12.2378
0.1	0	1	1	3.82303	0	3.82303	1	0.65	2.48497	0	3.24958	0.573455	0.0166302	0.370338												102	421	206866	48	32	12.2398
0.1	0	1.01	1.01	3.84788	0	3.84788	1	0.65	2.50112	0	3.2707	0.577182	0.0167383	0.372745												103	355	207221	48	33	12.2415
0.1	0	1.02	1.02	3.87289	0	3.87289	1	0.65	2.51738	0	3.29196	0.580934	0.0168471	0.375168												104	334	207555	37	17	12.2432
0.1	0	1.03	1.03	3.89807	0	3.89807	1	0.65	2.53374	0	3.31336	0.58471	0.0169566	0.377607												105	371	207926	48	23	12.2449
0.1	0	1.04	1.04	3.9234	0	3.9234	1	0.65	2.55021	0	3.33489	0.58851	0.0170668	0.380061												106	181	208107	24	17	12.2458
0.1	0	1.05	1.05	3.94891	0	3.94891	1	0.65	2.56679	0	3.35657	0.592336	0.0171777	0.382532												107	161	208268	39	26	12.2466
0.1	0	1.06	1.06	3.97457	0	3.97457	0.999999	0.65	2.58347	0	3.37839	0.596186	0.0172894	0.385018												108	259	208527	39	16	12.2478
0.1	0	1.07	1.07	4.00041	0	4.00041	0.999999	0.65	2.60026	0	3.40035	0.600061	0.0174018	0.387521												109	307	208834	47	20	12.2493
0.1	0	1.08	1.08	4.02641	0	4.02641	0.999999	0.65	2.61717	0	3.42245	0.603962	0.0175149	0.39004												110	227	209061	32	17	12.2504
0.1	0	1.09	1.09	4.05258	0	4.05258	0.999999	0.65	2.63418	0	3.44469	0.607887	0.0176287	0.392575												111	165	209226	16	10	12.2512
0.1	0	1.1	1.1	4.07892	0	4.07892	0.999999	0.65	2.6513	0	3.46709	0.611839	0.0177433	0.395127												112	81	209307	3	2	12.2516
0.1	0	1.11	1.11	4.10544	0	4.10544	0.999999	0.65	2.66853	0	3.48962	0.615816	0.0178587	0.397695												113	6	209313	0	1	12.2516
0.1	0	1.12	1.12	4.13212	0	4.13212	0.999999	0.65	2.68588	0	3.5123	0.619818	0.0179747	0.40028
0.1	0	1.13	1.13	4.15898	0	4.15898	0.999999	0.65	2.70334	0	3.53513	0.623847	0.0180916	0.402882
0.1	0	1.14	1.14	4.18601	0	4.18601	0.999999	0.65	2.72091	0	3.55811	0.627902	0.0182092	0.4055
0.1	0	1.15	1.15	4.21322	0	4.21322	0.999999	0.65	2.73859	0	3.58124	0.631984	0.0183275	0.408136
0.1	0	1.16	1.16	4.24061	0	4.24061	0.999999	0.65	2.75639	0	3.60452	0.636091	0.0184467	0.410789
0.1	0	1.17	1.17	4.26817	0	4.26817	0.999999	0.65	2.77431	0	3.62795	0.640226	0.0185666	0.413459
0.1	0	1.18	1.18	4.29592	0	4.29592	0.999999	0.65	2.79234	0	3.65153	0.644387	0.0186872	0.416147
0.1	0	1.19	1.19	4.32384	0	4.32384	0.999999	0.65	2.81049	0	3.67526	0.648576	0.0188087	0.418852
0.1	0	1.2	1.2	4.35194	0	4.35194	0.999999	0.65	2.82876	0	3.69915	0.652792	0.018931	0.421574
0.1	0	1.21	1.21	4.38023	0	4.38023	0.999999	0.65	2.84715	0	3.7232	0.657035	0.019054	0.424314
0.1	0	1.22	1.22	4.4087	0	4.4087	0.999999	0.65	2.86566	0	3.7474	0.661306	0.0191779	0.427072
0.1	0	1.23	1.23	4.43736	0	4.43736	0.999999	0.65	2.88428	0	3.77176	0.665604	0.0193025	0.429848
0.1	0	1.24	1.24	4.4662	0	4.4662	0.999999	0.65	2.90303	0	3.79627	0.66993	0.019428	0.432642
0.1	0	1.25	1.25	4.49523	0	4.49523	0.999999	0.65	2.9219	0	3.82095	0.674285	0.0195543	0.435455
0.1	0	1.26	1.26	4.52445	0	4.52445	0.999999	0.65	2.94089	0	3.84578	0.678668	0.0196814	0.438285
0.1	0	1.27	1.27	4.55386	0	4.55386	0.999999	0.65	2.96001	0	3.87078	0.683079	0.0198093	0.441134
0.1	0	1.28	1.28	4.58346	0	4.58346	0.999999	0.65	2.97925	0	3.89594	0.687519	0.0199381	0.444001
0.1	0	1.29	1.29	4.61325	0	4.61325	0.999999	0.65	2.99861	0	3.92127	0.691988	0.0200677	0.446887
0.1	0	1.3	1.3	4.64324	0	4.64324	0.999999	0.65	3.0181	0	3.94675	0.696486	0.0201981	0.449792
0.1	0	1.31	1.31	4.67342	0	4.67342	0.999999	0.65	3.03772	0	3.97241	0.701013	0.0203294	0.452716
0.1	0	1.32	1.32	4.7038	0	4.7038	0.999999	0.65	3.05747	0	3.99823	0.70557	0.0204615	0.455658
0.1	0	1.33	1.33	4.73437	0	4.73437	0.999999	0.65	3.07734	0	4.02422	0.710156	0.0205945	0.45862
0.1	0	1.34	1.34	4.76515	0	4.76515	0.999999	0.65	3.09734	0	4.05037	0.714772	0.0207284	0.461601
0.1	0	1.35	1.35	4.79612	0	4.79612	0.999999	0.65	3.11748	0	4.0767	0.719418	0.0208631	0.464602
0.1	0	1.36	1.36	4.82729	0	4.82729	0.999999	0.65	3.13774	0	4.1032	0.724094	0.0209987	0.467621
0.1	0	1.37	1.37	4.85867	0	4.85867	0.999999	0.65	3.15813	0	4.12987	0.728801	0.0211352	0.470661
0.1	0	1.38	1.38	4.89025	0	4.89025	0.999999	0.65	3.17866	0	4.15672	0.733538	0.0212726	0.47372
0.1	0	1.39	1.39	4.92204	0	4.92204	0.999999	0.65	3.19932	0	4.18373	0.738306	0.0214109	0.476799
0.1	0	1.4	1.4	4.95403	0	4.95403	0.999999	0.65	3.22012	0	4.21093	0.743105	0.02155	0.479899
0.1	0	1.41	1.41	4.98623	0	4.98623	0.999999	0.65	3.24105	0	4.2383	0.747935	0.0216901	0.483018
0.1	0	1.42	1.42	5.01865	0	5.01865	0.999999	0.65	3.26212	0	4.26585	0.752797	0.0218311	0.486158
0.1	0	1.43	1.43	5.05127	0	5.05127	0.999999	0.65	3.28332	0	4.29358	0.75769	0.021973	0.489318
0.1	0	1.44	1.44	5.0841	0	5.0841	0.999999	0.65	3.30466	0	4.32148	0.762615	0.0221158	0.492498
0.1	0	1.45	1.45	5.11715	0	5.11715	0.999999	0.65	3.32614	0	4.34957	0.767572	0.0222596	0.495699
0.1	0	1.46	1.46	5.15041	0	5.15041	0.999999	0.65	3.34776	0	4.37785	0.772561	0.0224043	0.498921
0.1	0	1.47	1.47	5.18389	0	5.18389	0.999999	0.65	3.36952	0	4.4063	0.777583	0.0225499	0.502164
0.1	0	1.48	1.48	5.21758	0	5.21758	0.999999	0.65	3.39142	0	4.43494	0.782637	0.0226965	0.505428
0.1	0	1.49	1.49	5.25149	0	5.25149	0.999999	0.65	3.41347	0	4.46377	0.787724	0.022844	0.508714
0.1	0	1.5	1.5	5.28563	0	5.28563	0.999999	0.65	3.43566	0	4.49278	0.792844	0.0229925	0.51202
0.1	0	1.51	1.51	5.31999	0	5.31999	0.999999	0.65	3.45799	0	4.52199	0.797998	0.0231419	0.515349
0.1	0	1.52	1.52	5.35457	0	5.35457	0.999999	0.65	3.48047	0	4.55138	0.803185	0.0232924	0.518698
0.1	0	1.53	1.53	5.38937	0	5.38937	0.999999	0.65	3.50309	0	4.58096	0.808406	0.0234438	0.52207
0.1	0	1.54	1.54	5.4244	0	5.4244	0.999999	0.65	3.52586	0	4.61074	0.81366	0.0235961	0.525463
0.1	0	1.55	1.55	5.45966	0	5.45966	0.999999	0.65	3.54878	0	4.64071	0.818949	0.0237495	0.528879
0.1	0	1.56	1.56	5.49515	0	5.49515	0.999999	0.65	3.57184	0	4.67088	0.824272	0.0239039	0.532316
0.1	0	1.57	1.57	5.53087	0	5.53087	0.999999	0.65	3.59506	0	4.70124	0.82963	0.0240593	0.535777
0.1	0	1.58	1.58	5.56682	0	5.56682	0.999999	0.65	3.61843	0	4.73179	0.835023	0.0242157	0.539259
0.1	0	1.59	1.59	5.603	0	5.603	0.999999	0.65	3.64195	0	4.76255	0.84045	0.0243731	0.542764
0.1	0	1.6	1.6	5.63942	0	5.63942	0.999999	0.65	3.66562	0	4.79351	0.845913	0.0245315	0.546292
0.1	0	1.61	1.61	5.67608	0	5.67608	0.999999	0.65	3.68945	0	4.82467	0.851411	0.0246909	0.549843
0.1	0	1.62	1.62	5.71297	0	5.71297	0.999999	0.65	3.71343	0	4.85603	0.856946	0.0248514	0.553417
0.1	0	1.63	1.63	5.75011	0	5.75011	0.999999	0.65	3.73757	0	4.88759	0.862516	0.025013	0.557014
0.1	0	1.64	1.64	5.78748	0	5.78748	0.999999	0.65	3.76186	0	4.91936	0.868122	0.0251755	0.560635
0.1	0	1.65	1.65	5.8251	0	5.8251	0.999999	0.65	3.78631	0	4.95133	0.873765	0.0253392	0.564279
0.1	0	1.66	1.66	5.86296	0	5.86296	0.999999	0.65	3.81092	0	4.98352	0.879444	0.0255039	0.567947
0.1	0	1.67	1.67	5.90107	0	5.90107	0.999999	0.65	3.83569	0	5.01591	0.885161	0.0256697	0.571638
0.1	0	1.68	1.68	5.93943	0	5.93943	0.999999	0.65	3.86063	0	5.04851	0.890914	0.0258365	0.575354
0.1	0	1.69	1.69	5.97804	0	5.97804	0.999999	0.65	3.88572	0	5.08133	0.896705	0.0260045	0.579094
0.1	0	1.7	1.7	6.01689	0	6.01689	0.999999	0.65	3.91098	0	5.11436	0.902534	0.0261735	0.582858
0.1	0	1.71	1.71	6.056	0	6.056	0.999999	0.65	3.9364	0	5.1476	0.9084	0.0263436	0.586647
0.1	0	1.72	1.72	6.09537	0	6.09537	0.999999	0.65	3.96198	0	5.18106	0.914305	0.0265148	0.59046
0.1	0	1.73	1.73	6.13499	0	6.13499	0.999999	0.649999	3.98774	0	5.21474	0.920248	0.0266872	0.594298
0.1	0	1.74	1.74	6.17486	0	6.17486	0.999999	0.649999	4.01366	0	5.24863	0.92623	0.0268607	0.598161
0.1	0	1.75	1.75	6.215	0	6.215	0.999999	0.649999	4.03975	0	5.28275	0.93225	0.0270352	0.602049
0.1	0	1.76	1.76	6.2554	0	6.2554	0.999999	0.649999	4.06601	0	5.31709	0.93831	0.027211	0.605962
0.1	0	1.77	1.77	6.29606	0	6.29606	0.999999	0.649999	4.09243	0	5.35165	0.944409	0.0273879	0.609901
0.1	0	1.78	1.78	6.33698	0	6.33698	0.999999	0.649999	4.11903	0	5.38643	0.950547	0.0275659	0.613865
0.1	0	1.79	1.79	6.37817	0	6.37817	0.999999	0.649999	4.14581	0	5.42145	0.956726	0.027745	0.617855
0.1	0	1.8	1.8	6.41963	0	6.41963	0.999999	0.649999	4.17276	0	5.45669	0.962945	0.0279254	0.621871
0.1	0	1.81	1.81	6.46136	0	6.46136	0.999999	0.649999	4.19988	0	5.49215	0.969204	0.0281069	0.625913
0.1	0	1.82	1.82	6.50336	0	6.50336	0.999999	0.649999	4.22718	0	5.52785	0.975503	0.0282896	0.629982
0.1	0	1.83	1.83	6.54563	0	6.54563	0.999999	0.649999	4.25465	0	5.56378	0.981844	0.0284735	0.634077
0.1	0	1.84	1.84	6.58817	0	6.58817	0.999999	0.649999	4.28231	0	5.59995	0.988226	0.0286586	0.638198
0.1	0	1.85	1.85	6.631	0	6.631	0.999999	0.649999	4.31015	0	5.63635	0.99465	0.0288448	0.642347
0.1	0	1.86	1.86	6.6741	0	6.6741	0.999999	0.649999	4.33816	0	5.67298	1.00111	0.0290323	0.646522
0.1	0	1.87	1.87	6.71748	0	6.71748	0.999999	0.649999	4.36636	0	5.70986	1.00762	0.029221	0.650724
0.1	0	1.88	1.88	6.76114	0	6.76114	0.999999	0.649999	4.39474	0	5.74697	1.01417	0.029411	0.654954
0.1	0	1.89	1.89	6.80509	0	6.80509	0.999999	0.649999	4.42331	0	5.78433	1.02076	0.0296022	0.659211
0.1	0	1.9	1.9	6.84933	0	6.84933	0.999999	0.649999	4.45206	0	5.82193	1.0274	0.0297946	0.663496
0.1	0	1.91	1.91	6.89385	0	6.89385	0.999999	0.649999	4.481	0	5.85977	1.03408	0.0299882	0.667809
0.1	0	1.92	1.92	6.93866	0	6.93866	0.999999	0.649999	4.51012	0	5.89786	1.0408	0.0301832	0.672149
0.1	0	1.93	1.93	6.98376	0	6.98376	0.999999	0.649999	4.53944	0	5.93619	1.04756	0.0303793	0.676518
0.1	0	1.94	1.94	7.02915	0	7.02915	0.999999	0.649999	4.56894	0	5.97478	1.05437	0.0305768	0.680916
0.1	0	1.95	1.95	7.07484	0	7.07484	0.999999	0.649999	4.59864	0	6.01361	1.06123	0.0307756	0.685342
0.1	0	1.96	1.96	7.12083	0	7.12083	0.999999	0.649999	4.62853	0	6.0527	1.06812	0.0309756	0.689796
0.1	0	1.97	1.97	7.16711	0	7.16711	0.999999	0.649999	4.65862	0	6.09205	1.07507	0.0311769	0.69428
0.1	0	1.98	1.98	7.2137	0	7.2137	0.999999	0.649999	4.6889	0	6.13164	1.08205	0.0313796	0.698793
0.1	0	1.99	1.99	7.26059	0	7.26059	0.999999	0.649999	4.71938	0	6.1715	1.08909	0.0315836	0.703335
0.1	0	2	2	7.30778	0	7.30778	0.999999	0.649999	4.75005	0	6.21161	1.09617	0.0317888	0.707907
0.1	0	2.01	2.01	7.35528	0	7.35528	0.999999	0.649999	4.78093	0	6.25199	1.10329	0.0319955	0.712508
0.1	0	2.02	2.02	7.40309	0	7.40309	0.999999	0.649999	4.812	0	6.29263	1.11046	0.0322034	0.717139
0.1	0	2.03	2.03	7.45121	0	7.45121	0.999999	0.649999	4.84328	0	6.33353	1.11768	0.0324128	0.721801
0.1	0	2.04	2.04	7.49964	0	7.49964	0.999999	0.649999	4.87476	0	6.3747	1.12495	0.0326235	0.726492
0.1	0	2.05	2.05	7.54839	0	7.54839	0.999999	0.649999	4.90645	0	6.41613	1.13226	0.0328355	0.731215
0.1	0	2.06	2.06	7.59746	0	7.59746	0.999999	0.649999	4.93834	0	6.45784	1.13962	0.0330489	0.735968
0.1	0	2.07	2.07	7.64684	0	7.64684	0.999999	0.649999	4.97044	0	6.49981	1.14703	0.0332638	0.740751
0.1	0	2.08	2.08	7.69654	0	7.69654	0.999999	0.649999	5.00275	0	6.54206	1.15448	0.03348	0.745566
0.1	0	2.09	2.09	7.74657	0	7.74657	0.999999	0.649999	5.03527	0	6.58459	1.16199	0.0336976	0.750412
0.1	0	2.1	2.1	7.79692	0	7.79692	0.999999	0.649999	5.068	0	6.62739	1.16954	0.0339166	0.75529
0.1	0	2.11	2.11	7.8476	0	7.8476	0.999999	0.649999	5.10094	0	6.67046	1.17714	0.0341371	0.760199
0.1	0	2.12	2.12	7.89861	0	7.89861	0.999999	0.649999	5.13409	0	6.71382	1.18479	0.034359	0.765141
0.1	0	2.13	2.13	7.94995	0	7.94995	0.999999	0.649999	5.16747	0	6.75746	1.19249	0.0345823	0.770114
0.1	0	2.14	2.14	8.00163	0	8.00163	0.999999	0.649999	5.20105	0	6.80138	1.20024	0.0348071	0.77512
0.1	0	2.15	2.15	8.05364	0	8.05364	0.999999	0.649999	5.23486	0	6.84559	1.20805	0.0350333	0.780158
0.1	0	2.16	2.16	8.10599	0	8.10599	0.999999	0.649999	5.26889	0	6.89009	1.2159	0.035261	0.785229
0.1	0	2.17	2.17	8.15868	0	8.15868	0.999999	0.649999	5.30313	0	6.93488	1.2238	0.0354902	0.790333
0.1	0	2.18	2.18	8.21171	0	8.21171	0.999999	0.649999	5.33761	0	6.97995	1.23176	0.0357209	0.79547
0.1	0	2.19	2.19	8.26508	0	8.26508	0.999999	0.649999	5.3723	0	7.02532	1.23976	0.0359531	0.800641
0.1	0	2.2	2.2	8.31881	0	8.31881	0.999999	0.649999	5.40722	0	7.07099	1.24782	0.0361868	0.805845
0.1	0	2.21	2.21	8.37288	0	8.37288	0.999999	0.649999	5.44237	0	7.11695	1.25593	0.036422	0.811083
0.1	0	2.22	2.22	8.4273	0	8.4273	0.999999	0.649999	5.47774	0	7.16321	1.2641	0.0366588	0.816355
0.1	0	2.23	2.23	8.48208	0	8.48208	0.999999	0.649999	5.51335	0	7.20977	1.27231	0.0368971	0.821661
0.1	0	2.24	2.24	8.53721	0	8.53721	0.999999	0.649999	5.54918	0	7.25663	1.28058	0.0371369	0.827002
0.1	0	2.25	2.25	8.59271	0	8.59271	0.999999	0.649999	5.58525	0	7.3038	1.28891	0.0373783	0.832378
0.1	0	2.26	2.26	8.64856	0	8.64856	0.999999	0.649999	5.62156	0	7.35127	1.29728	0.0376212	0.837788
0.1	0	2.27	2.27	8.70477	0	8.70477	0.999999	0.649999	5.6581	0	7.39906	1.30572	0.0378658	0.843234
0.1	0	2.28	2.28	8.76136	0	8.76136	0.999999	0.649999	5.69487	0	7.44715	1.3142	0.0381119	0.848715
0.1	0	2.29	2.29	8.8183	0	8.8183	0.999999	0.649999	5.73189	0	7.49556	1.32275	0.0383596	0.854231
0.1	0	2.3	2.3	8.87562	0	8.87562	0.999999	0.649999	5.76915	0	7.54428	1.33134	0.038609	0.859784
0.1	0	2.31	2.31	8.93331	0	8.93331	0.999999	0.649999	5.80665	0	7.59332	1.34	0.0388599	0.865372
0.1	0	2.32	2.32	8.99138	0	8.99138	0.999999	0.649999	5.84439	0	7.64267	1.34871	0.0391125	0.870997
0.1	0	2.33	2.33	9.04982	0	9.04982	0.999999	0.649999	5.88238	0	7.69235	1.35747	0.0393667	0.876659
0.1	0	2.34	2.34	9.10865	0	9.10865	0.999999	0.649999	5.92061	0	7.74235	1.3663	0.0396226	0.882357
0.1	0	2.35	2.35	9.16785	0	9.16785	0.999999	0.649999	5.9591	0	7.79268	1.37518	0.0398802	0.888092
0.1	0	2.36	2.36	9.22745	0	9.22745	0.999999	0.649999	5.99783	0	7.84333	1.38412	0.0401394	0.893865
0.1	0	2.37	2.37	9.28742	0	9.28742	0.999999	0.649999	6.03682	0	7.89431	1.39311	0.0404003	0.899675
0.1	0	2.38	2.38	9.34779	0	9.34779	0.999999	0.649999	6.07606	0	7.94562	1.40217	0.0406629	0.905523
0.1	0	2.39	2.39	9.40855	0	9.40855	0.999999	0.649999	6.11555	0	7.99727	1.41128	0.0409272	0.911409
0.1	0	2.4	2.4	9.46971	0	9.46971	0.999999	0.649999	6.1553	0	8.04925	1.42046	0.0411932	0.917333
0.1	0	2.41	2.41	9.53126	0	9.53126	0.999999	0.649999	6.19531	0	8.10157	1.42969	0.041461	0.923295
0.1	0	2.42	2.42	9.59321	0	9.59321	0.999999	0.649999	6.23558	0	8.15423	1.43898	0.0417305	0.929297
0.1	0	2.43	2.43	9.65557	0	9.65557	0.999999	0.649999	6.27611	0	8.20723	1.44834	0.0420017	0.935337
0.1	0	2.44	2.44	9.71833	0	9.71833	0.999999	0.649999	6.31691	0	8.26058	1.45775	0.0422747	0.941417
0.1	0	2.45	2.45	9.7815	0	9.7815	0.999999	0.649999	6.35797	0	8.31428	1.46723	0.0425495	0.947536
0.1	0	2.46	2.46	9.84508	0	9.84508	0.999999	0.649999	6.39929	0	8.36832	1.47676	0.0428261	0.953695
0.1	0	2.47	2.47	9.90907	0	9.90907	0.999999	0.649999	6.44089	0	8.42271	1.48636	0.0431045	0.959894
0.1	0	2.48	2.48	9.97348	0	9.97348	0.999999	0.649999	6.48276	0	8.47746	1.49602	0.0433846	0.966133
0.1	0	2.49	2.49	10.0383	0	10.0383	0.999999	0.649999	6.52489	0	8.53256	1.50575	0.0436666	0.972413
0.1	0	2.5	2.5	10.1036	0	10.1036	0.999999	0.649999	6.5673	0	8.58802	1.51553	0.0439505	0.978734
0.1	0	2.51	2.51	10.1692	0	10.1692	0.999999	0.649999	6.60999	0	8.64385	1.52538	0.0442362	0.985096
0.1	0	2.52	2.52	10.2353	0	10.2353	0.999999	0.649999	6.65296	0	8.70003	1.5353	0.0445237	0.991499
0.1	0	2.53	2.53	10.3019	0	10.3019	0.999999	0.649999	6.6962	0	8.75658	1.54528	0.0448131	0.997944
0.1	0	2.54	2.54	10.3688	0	10.3688	0.999999	0.649999	6.73973	0	8.8135	1.55532	0.0451044	1.00443
0.1	0	2.55	2.55	10.4362	0	10.4362	0.999999	0.649999	6.78353	0	8.87079	1.56543	0.0453976	1.01096
0.1	0	2.56	2.56	10.5041	0	10.5041	0.999999	0.649999	6.82763	0	8.92845	1.57561	0.0456926	1.01753
0.1	0	2.57	2.57	10.5723	0	10.5723	0.999999	0.649999	6.87201	0	8.98648	1.58585	0.0459896	1.02414
0.1	0	2.58	2.58	10.6411	0	10.6411	0.999999	0.649999	6.91667	0	9.04489	1.59616	0.0462886	1.0308
0.1	0	2.59	2.59	10.7102	0	10.7102	0.999999	0.649999	6.96163	0	9.10369	1.60653	0.0465895	1.0375
0.1	0	2.6	2.6	10.7798	0	10.7798	0.999999	0.649999	7.00688	0	9.16286	1.61698	0.0468923	1.04424
0.1	0	2.61	2.61	10.8499	0	10.8499	0.999999	0.649999	7.05243	0	9.22242	1.62749	0.0471971	1.05103
0.1	0	2.62	2.62	10.9204	0	10.9204	0.999999	0.649999	7.09827	0	9.28236	1.63806	0.0475039	1.05786
0.1	0	2.63	2.63	10.9914	0	10.9914	0.999999	0.649999	7.14441	0	9.3427	1.64871	0.0478126	1.06474
0.1	0	2.64	2.64	11.0629	0	11.0629	0.999999	0.649999	7.19085	0	9.40343	1.65943	0.0481234	1.07166
0.1	0	2.65	2.65	11.1348	0	11.1348	0.999999	0.649999	7.23759	0	9.46455	1.67021	0.0484362	1.07863
0.1	0	2.66	2.66	11.2071	0	11.2071	0.999999	0.649999	7.28463	0	9.52607	1.68107	0.0487511	1.08564
0.1	0	2.67	2.67	11.28	0	11.28	0.999999	0.649999	7.33198	0	9.58799	1.692	0.0490679	1.09269
0.1	0	2.68	2.68	11.3533	0	11.3533	0.999999	0.649999	7.37964	0	9.65031	1.703	0.0493869	1.0998
0.1	0	2.69	2.69	11.4271	0	11.4271	0.999999	0.649999	7.42761	0	9.71304	1.71407	0.0497079	1.10695
0.1	0	2.7	2.7	11.5014	0	11.5014	0.999999	0.649999	7.47588	0	9.77617	1.72521	0.050031	1.11414
0.1	0	2.71	2.71	11.5761	0	11.5761	0.999999	0.649999	7.52448	0	9.83972	1.73642	0.0503562	1.12138
0.1	0	2.72	2.72	11.6514	0	11.6514	0.999999	0.649999	7.57339	0	9.90367	1.74771	0.0506835	1.12867
0.1	0	2.73	2.73	11.7271	0	11.7271	0.999999	0.649999	7.62261	0	9.96805	1.75907	0.051013	1.13601
0.1	0	2.74	2.74	11.8033	0	11.8033	0.999999	0.649999	7.67216	0	10.0328	1.7705	0.0513445	1.14339
0.1	0	2.75	2.75	11.8801	0	11.8801	0.999999	0.649999	7.72203	0	10.0981	1.78201	0.0516783	1.15082
0.1	0	2.76	2.76	11.9573	0	11.9573	0.999998	0.649999	7.77222	0	10.1637	1.79359	0.0520142	1.1583
0.1	0	2.77	2.77	12.035	0	12.035	0.999998	0.649999	7.82274	0	10.2298	1.80525	0.0523523	1.16583
0.1	0	2.78	2.78	12.1132	0	12.1132	0.999998	0.649999	7.87359	0	10.2962	1.81698	0.0526926	1.17341
0.1	0	2.79	2.79	12.192	0	12.192	0.999998	0.649999	7.92477	0	10.3632	1.8288	0.0530351	1.18104
0.1	0	2.8	2.8	12.2712	0	12.2712	0.999998	0.649999	7.97628	0	10.4305	1.84068	0.0533798	1.18872
0.1	0	2.81	2.81	12.351	0	12.351	0.999998	0.649999	8.02812	0	10.4983	1.85265	0.0537268	1.19644
0.1	0	2.82	2.82	12.4313	0	12.4313	0.999998	0.649999	8.08031	0	10.5666	1.86469	0.054076	1.20422
0.1	0	2.83	2.83	12.5121	0	12.5121	0.999998	0.649999	8.13283	0	10.6353	1.87681	0.0544275	1.21205
0.1	0	2.84	2.84	12.5934	0	12.5934	0.999998	0.649999	8.18569	0	10.7044	1.88901	0.0547813	1.21992
0.1	0	2.85	2.85	12.6752	0	12.6752	0.999998	0.649999	8.2389	0	10.774	1.90129	0.0551373	1.22785
0.1	0	2.86	2.86	12.7576	0	12.7576	0.999998	0.649999	8.29245	0	10.844	1.91365	0.0554957	1.23583
0.1	0	2.87	2.87	12.8406	0	12.8406	0.999998	0.649999	8.34635	0	10.9145	1.92608	0.0558564	1.24387
0.1	0	2.88	2.88	12.924	0	12.924	0.999998	0.649999	8.4006	0	10.9854	1.9386	0.0562195	1.25195
0.1	0	2.89	2.89	13.008	0	13.008	0.999998	0.649999	8.45521	0	11.0568	1.9512	0.0565849	1.26009
0.1	0	2.9	2.9	13.0926	0	13.0926	0.999998	0.649999	8.51017	0	11.1287	1.96389	0.0569527	1.26828
0.1	0	2.91	2.91	13.1777	0	13.1777	0.999998	0.649999	8.56548	0	11.201	1.97665	0.0573229	1.27652
0.1	0	2.92	2.92	13.2633	0	13.2633	0.999998	0.649999	8.62116	0	11.2738	1.9895	0.0576955	1.28482
0.1	0	2.93	2.93	13.3496	0	13.3496	0.999998	0.649999	8.67719	0	11.3471	2.00243	0.0580706	1.29317
0.1	0	2.94	2.94	13.4363	0	13.4363	0.999998	0.649999	8.7336	0	11.4209	2.01545	0.058448	1.30158
0.1	0	2.95	2.95	13.5237	0	13.5237	0.999998	0.649999	8.79036	0	11.4951	2.02855	0.0588279	1.31004
0.1	0	2.96	2.96	13.6116	0	13.6116	0.999998	0.649999	8.8475	0	11.5698	2.04173	0.0592103	1.31855
0.1	0	2.97	2.97	13.7	0	13.7	0.999998	0.649999	8.90501	0	11.645	2.05501	0.0595952	1.32713
0.1	0	2.98	2.98	13.7891	0	13.7891	0.999998	0.649999	8.96289	0	11.7207	2.06836	0.0599825	1.33575
0.1	0	2.99	2.99	13.8787	0	13.8787	0.999998	0.649999	9.02115	0	11.7969	2.08181	0.0603724	1.34443
0.1	0	3	3	13.9689	0	13.9689	0.999998	0.649999	9.07979	0	11.8736	2.09534	0.0607648	1.35317
0.1	0	3.01	3.01	14.0597	0	14.0597	0.999998	0.649999	9.13881	0	11.9508	2.10896	0.0611598	1.36197
0.1	0	3.02	3.02	14.1511	0	14.1511	0.999998	0.649999	9.19821	0	12.0284	2.12267	0.0615574	1.37082
0.1	0	3.03	3.03	14.2431	0	14.2431	0.999998	0.649999	9.258	0	12.1066	2.13646	0.0619575	1.37973
0.1	0	3.04	3.04	14.3357	0	14.3357	0.999998	0.649999	9.31817	0	12.1853	2.15035	0.0623602	1.3887
0.1	0	3.05	3.05	14.4289	0	14.4289	0.999998	0.649999	9.37874	0	12.2645	2.16433	0.0627655	1.39773
0.1	0	3.06	3.06	14.5226	0	14.5226	0.999998	0.649999	9.4397	0	12.3442	2.1784	0.0631735	1.40681
0.1	0	3.07	3.07	14.617	0	14.617	0.999998	0.649999	9.50106	0	12.4245	2.19256	0.0635841	1.41596
0.1	0	3.08	3.08	14.7121	0	14.7121	0.999998	0.649999	9.56282	0	12.5052	2.20681	0.0639974	1.42516
0.1	0	3.09	3.09	14.8077	0	14.8077	0.999998	0.649999	9.62498	0	12.5865	2.22115	0.0644134	1.43442
0.1	0	3.1	3.1	14.9039	0	14.9039	0.999998	0.649999	9.68754	0	12.6683	2.23559	0.0648321	1.44375
0.1	0	3.11	3.11	15.0008	0	15.0008	0.999998	0.649999	9.75051	0	12.7507	2.25012	0.0652535	1.45313
0.1	0	3.12	3.12	15.0983	0	15.0983	0.999998	0.649999	9.81388	0	12.8336	2.26475	0.0656777	1.46258
0.1	0	3.13	3.13	15.1965	0	15.1965	0.999998	0.649999	9.87767	0	12.917	2.27947	0.0661046	1.47208
0.1	0	3.14	3.14	15.2952	0	15.2952	0.999998	0.649999	9.94188	0	13.0009	2.29428	0.0665342	1.48165
0.1	0	3.15	3.15	15.3946	0	15.3946	0.999998	0.649999	10.0065	0	13.0854	2.3092	0.0669667	1.49128
0.1	0	3.16	3.16	15.4947	0	15.4947	0.999998	0.649999	10.0715	0	13.1705	2.32421	0.067402	1.50098
0.1	0	3.17	3.17	15.5954	0	15.5954	0.999998	0.649999	10.137	0	13.2561	2.33931	0.0678401	1.51073
0.1	0	3.18	3.18	15.6968	0	15.6968	0.999998	0.649999	10.2029	0	13.3423	2.35452	0.0682811	1.52055
0.1	0	3.19	3.19	15.7988	0	15.7988	0.999998	0.649999	10.2692	0	13.429	2.36982	0.0687249	1.53043
0.1	0	3.2	3.2	15.9015	0	15.9015	0.999998	0.649999	10.336	0	13.5163	2.38523	0.0691716	1.54038
0.1	0	3.21	3.21	16.0049	0	16.0049	0.999998	0.649999	10.4031	0	13.6041	2.40073	0.0696212	1.55039
0.1	0	3.22	3.22	16.1089	0	16.1089	0.999998	0.649999	10.4708	0	13.6926	2.41634	0.0700738	1.56047
0.1	0	3.23	3.23	16.2136	0	16.2136	0.999998	0.649999	10.5388	0	13.7816	2.43204	0.0705292	1.57062
0.1	0	3.24	3.24	16.319	0	16.319	0.999998	0.649999	10.6073	0	13.8712	2.44785	0.0709877	1.58082
0.1	0	3.25	3.25	16.4251	0	16.4251	0.999998	0.649999	10.6763	0	13.9613	2.46376	0.0714491	1.5911
0.1	0	3.26	3.26	16.5318	0	16.5318	0.999998	0.649999	10.7457	0	14.0521	2.47978	0.0719135	1.60144
0.1	0	3.27	3.27	16.6393	0	16.6393	0.999998	0.649999	10.8155	0	14.1434	2.49589	0.0723809	1.61185
0.1	0	3.28	3.28	16.7475	0	16.7475	0.999998	0.649999	10.8858	0	14.2353	2.51212	0.0728514	1.62233
0.1	0	3.29	3.29	16.8563	0	16.8563	0.999998	0.649999	10.9566	0	14.3279	2.52845	0.073325	1.63287
0.1	0	3.3	3.3	16.9659	0	16.9659	0.999998	0.649999	11.0278	0	14.421	2.54488	0.0738016	1.64349
0.1	0	3.31	3.31	17.0762	0	17.0762	0.999998	0.649999	11.0995	0	14.5147	2.56142	0.0742813	1.65417
0.1	0	3.32	3.32	17.1872	0	17.1872	0.999998	0.649999	11.1716	0	14.6091	2.57807	0.0747641	1.66492
0.1	0	3.33	3.33	17.2989	0	17.2989	0.999998	0.649999	11.2442	0	14.704	2.59483	0.0752501	1.67574
0.1	0	3.34	3.34	17.4113	0	17.4113	0.999998	0.649999	11.3173	0	14.7996	2.6117	0.0757392	1.68664
0.1	0	3.35	3.35	17.5245	0	17.5245	0.999998	0.649999	11.3909	0	14.8958	2.62867	0.0762315	1.6976
0.1	0	3.36	3.36	17.6384	0	17.6384	0.999998	0.649999	11.4649	0	14.9926	2.64576	0.076727	1.70863
0.1	0	3.37	3.37	17.753	0	17.753	0.999998	0.649999	11.5395	0	15.0901	2.66296	0.0772257	1.71974
0.1	0	3.38	3.38	17.8684	0	17.8684	0.999998	0.649999	11.6145	0	15.1882	2.68027	0.0777277	1.73092
0.1	0	3.39	3.39	17.9846	0	17.9846	0.999998	0.649999	11.69	0	15.2869	2.69769	0.0782329	1.74217
0.1	0	3.4	3.4	18.1015	0	18.1015	0.999998	0.649999	11.7659	0	15.3863	2.71522	0.0787414	1.75349
0.1	0	3.41	3.41	18.2191	0	18.2191	0.999998	0.649999	11.8424	0	15.4863	2.73287	0.0792533	1.76489
0.1	0	3.42	3.42	18.3376	0	18.3376	0.999998	0.649998	11.9194	0	15.5869	2.75063	0.0797684	1.77636
0.1	0	3.43	3.43	18.4568	0	18.4568	0.999998	0.649998	11.9969	0	15.6882	2.76851	0.0802869	1.78791
0.1	0	3.44	3.44	18.5767	0	18.5767	0.999998	0.649998	12.0748	0	15.7902	2.78651	0.0808088	1.79953
0.1	0	3.45	3.45	18.6975	0	18.6975	0.999998	0.649998	12.1533	0	15.8929	2.80462	0.081334	1.81123
0.1	0	3.46	3.46	18.819	0	18.819	0.999998	0.649998	12.2323	0	15.9962	2.82285	0.0818627	1.823
0.1	0	3.47	3.47	18.9413	0	18.9413	0.999998	0.649998	12.3118	0	16.1001	2.8412	0.0823948	1.83485
0.1	0	3.48	3.48	19.0644	0	19.0644	0.999998	0.649998	12.3919	0	16.2048	2.85967	0.0829303	1.84678
0.1	0	3.49	3.49	19.1884	0	19.1884	0.999998	0.649998	12.4724	0	16.3101	2.87826	0.0834694	1.85878
0.1	0	3.5	3.5	19.3131	0	19.3131	0.999998	0.649998	12.5535	0	16.4161	2.89696	0.0840119	1.87086
0.1	0	3.51	3.51	19.4386	0	19.4386	0.999998	0.649998	12.6351	0	16.5228	2.91579	0.084558	1.88302
0.1	0	3.52	3.52	19.565	0	19.565	0.999998	0.649998	12.7172	0	16.6302	2.93475	0.0851076	1.89526
0.1	0	3.53	3.53	19.6921	0	19.6921	0.999998	0.649998	12.7999	0	16.7383	2.95382	0.0856608	1.90758
0.1	0	3.54	3.54	19.8201	0	19.8201	0.999998	0.649998	12.8831	0	16.8471	2.97302	0.0862176	1.91998
0.1	0	3.55	3.55	19.949	0	19.949	0.999997	0.649998	12.9668	0	16.9566	2.99235	0.0867781	1.93246
0.1	0	3.56	3.56	20.0786	0	20.0786	0.999997	0.649998	13.0511	0	17.0668	3.0118	0.0873421	1.94502
0.1	0	3.57	3.57	20.2092	0	20.2092	0.999997	0.649998	13.1359	0	17.1778	3.03137	0.0879098	1.95766
0.1	0	3.58	3.58	20.3405	0	20.3405	0.999997	0.649998	13.2213	0	17.2894	3.05108	0.0884812	1.97039
0.1	0	3.59	3.59	20.4727	0	20.4727	0.999997	0.649998	13.3072	0	17.4018	3.07091	0.0890564	1.9832
0.1	0	3.6	3.6	20.6058	0	20.6058	0.999997	0.649998	13.3937	0	17.5149	3.09087	0.0896352	1.99609
0.1	0	3.61	3.61	20.7397	0	20.7397	0.999997	0.649998	13.4808	0	17.6288	3.11096	0.0902179	2.00906
0.1	0	3.62	3.62	20.8745	0	20.8745	0.999997	0.649998	13.5684	0	17.7434	3.13118	0.0908043	2.02212
0.1	0	3.63	3.63	21.0102	0	21.0102	0.999997	0.649998	13.6566	0	17.8587	3.15153	0.0913945	2.03526
0.1	0	3.64	3.64	21.1468	0	21.1468	0.999997	0.649998	13.7454	0	17.9748	3.17202	0.0919886	2.04849
0.1	0	3.65	3.65	21.2843	0	21.2843	0.999997	0.649998	13.8347	0	18.0916	3.19264	0.0925865	2.06181
0.1	0	3.66	3.66	21.4226	0	21.4226	0.999997	0.649998	13.9247	0	18.2092	3.21339	0.0931883	2.07521
0.1	0	3.67	3.67	21.5618	0	21.5618	0.999997	0.649998	14.0152	0	18.3276	3.23428	0.093794	2.0887
0.1	0	3.68	3.68	21.702	0	21.702	0.999997	0.649998	14.1063	0	18.4467	3.2553	0.0944037	2.10227
0.1	0	3.69	3.69	21.8431	0	21.8431	0.999997	0.649998	14.1979	0	18.5666	3.27646	0.0950173	2.11594
0.1	0	3.7	3.7	21.985	0	21.985	0.999997	0.649998	14.2902	0	18.6873	3.29776	0.0956349	2.12969
0.1	0	3.71	3.71	22.1279	0	22.1279	0.999997	0.649998	14.3831	0	18.8087	3.31919	0.0962565	2.14354
0.1	0	3.72	3.72	22.2718	0	22.2718	0.999997	0.649998	14.4766	0	18.931	3.34077	0.0968822	2.15747
0.1	0	3.73	3.73	22.4165	0	22.4165	0.999997	0.649998	14.5707	0	19.0541	3.36248	0.0975119	2.17149
0.1	0	3.74	3.74	22.5622	0	22.5622	0.999997	0.649998	14.6654	0	19.1779	3.38434	0.0981458	2.18561
0.1	0	3.75	3.75	22.7089	0	22.7089	0.999997	0.649998	14.7607	0	19.3026	3.40633	0.0987837	2.19981
0.1	0	3.76	3.76	22.8565	0	22.8565	0.999997	0.649998	14.8567	0	19.428	3.42848	0.0994258	2.21411
0.1	0	3.77	3.77	23.0051	0	23.0051	0.999997	0.649998	14.9533	0	19.5543	3.45076	0.100072	2.2285
0.1	0	3.78	3.78	23.1546	0	23.1546	0.999997	0.649998	15.0504	0	19.6814	3.47319	0.100723	2.24299
0.1	0	3.79	3.79	23.3051	0	23.3051	0.999997	0.649998	15.1483	0	19.8093	3.49577	0.101377	2.25757
0.1	0	3.8	3.8	23.4566	0	23.4566	0.999997	0.649998	15.2467	0	19.9381	3.51849	0.102036	2.27224
0.1	0	3.81	3.81	23.6091	0	23.6091	0.999997	0.649998	15.3458	0	20.0677	3.54136	0.102699	2.28701
0.1	0	3.82	3.82	23.7625	0	23.7625	0.999997	0.649998	15.4456	0	20.1981	3.56438	0.103367	2.30188
0.1	0	3.83	3.83	23.917	0	23.917	0.999997	0.649998	15.546	0	20.3294	3.58755	0.104039	2.31684
0.1	0	3.84	3.84	24.0724	0	24.0724	0.999997	0.649998	15.647	0	20.4616	3.61087	0.104715	2.3319
0.1	0	3.85	3.85	24.2289	0	24.2289	0.999997	0.649998	15.7487	0	20.5946	3.63434	0.105396	2.34706
0.1	0	3.86	3.86	24.3864	0	24.3864	0.999997	0.649998	15.8511	0	20.7284	3.65796	0.106081	2.36231
0.1	0	3.87	3.87	24.5449	0	24.5449	0.999997	0.649998	15.9541	0	20.8632	3.68174	0.10677	2.37767
0.1	0	3.88	3.88	24.7044	0	24.7044	0.999997	0.649998	16.0578	0	20.9988	3.70567	0.107464	2.39312
0.1	0	3.89	3.89	24.865	0	24.865	0.999997	0.649998	16.1622	0	21.1353	3.72975	0.108163	2.40868
0.1	0	3.9	3.9	25.0266	0	25.0266	0.999997	0.649998	16.2673	0	21.2726	3.754	0.108866	2.42433
0.1	0	3.91	3.91	25.1893	0	25.1893	0.999997	0.649998	16.373	0	21.4109	3.7784	0.109574	2.44009
0.1	0	3.92	3.92	25.353	0	25.353	0.999997	0.649998	16.4794	0	21.5501	3.80296	0.110286	2.45595
0.1	0	3.93	3.93	25.5178	0	25.5178	0.999997	0.649998	16.5865	0	21.6902	3.82768	0.111003	2.47191
0.1	0	3.94	3.94	25.6837	0	25.6837	0.999997	0.649998	16.6944	0	21.8312	3.85256	0.111724	2.48798
0.1	0	3.95	3.95	25.8507	0	25.8507	0.999997	0.649998	16.8029	0	21.9731	3.8776	0.11245	2.50415
0.1	0	3.96	3.96	26.0187	0	26.0187	0.999997	0.649998	16.9121	0	22.1159	3.9028	0.113181	2.52043
0.1	0	3.97	3.97	26.1878	0	26.1878	0.999997	0.649998	17.022	0	22.2596	3.92817	0.113917	2.53681
0.1	0	3.98	3.98	26.358	0	26.358	0.999997	0.649998	17.1327	0	22.4043	3.9537	0.114657	2.5533
0.1	0	3.99	3.99	26.5293	0	26.5293	0.999997	0.649998	17.244	0	22.5499	3.9794	0.115403	2.5699
0.1	0	4	4	26.7018	0	26.7018	0.999997	0.649998	17.3561	0.13	22.6965	4.00527	0.116153	2.5866
0.1	0	4.01	4.01	26.8753	0.0013	26.874	0.999997	0.649998	17.4681	0.130845	22.844	4.0313	0.116908	2.60342
0.1	0	4.02	4.02	27.05	0.00260845	27.0474	0.999997	0.649998	17.5808	0.131695	22.9925	4.0575	0.117668	2.62021
0.1	0	4.03	4.03	27.2258	0.0039254	27.2219	0.999997	0.649998	17.6942	0.132551	23.142	4.08388	0.118432	2.63711
0.1	0	4.04	4.04	27.4028	0.00525092	27.3975	0.999997	0.649998	17.8083	0.133413	23.2924	4.11042	0.119202	2.65413
0.1	0	4.05	4.05	27.5809	0.00658505	27.5743	0.999997	0.649998	17.9232	0.13428	23.4437	4.13713	0.119977	2.67125
0.1	0	4.06	4.06	27.7601	0.00792785	27.7522	0.999997	0.649998	18.0388	0.135153	23.5961	4.16401	0.120756	2.68848
0.1	0	4.07	4.07	27.9405	0.00927938	27.9312	0.999996	0.649998	18.1552	0.136032	23.7494	4.19107	0.121541	2.70583
0.1	0	4.08	4.08	28.122	0.0106397	28.1114	0.999996	0.649998	18.2723	0.136916	23.9037	4.21831	0.122331	2.72328
0.1	0	4.09	4.09	28.3048	0.0120089	28.2927	0.999996	0.649998	18.3902	0.137806	24.059	4.24571	0.123126	2.74085
0.1	0	4.1	4.1	28.4887	0.0133869	28.4753	0.999996	0.649998	18.5089	0.138701	24.2154	4.2733	0.123926	2.75853
0.1	0	4.11	4.11	28.6737	0.0147739	28.659	0.999996	0.649998	18.6283	0.139603	24.3727	4.30106	0.124731	2.77633
0.1	0	4.12	4.12	28.86	0.01617	28.8439	0.999996	0.649998	18.7484	0.14051	24.531	4.329	0.125541	2.79424
0.1	0	4.13	4.13	29.0475	0.0175751	29.0299	0.999996	0.649998	18.8694	0.141424	24.6904	4.35713	0.126357	2.81227
0.1	0	4.14	4.14	29.2362	0.0189893	29.2172	0.999996	0.649998	18.9911	0.142343	24.8508	4.38543	0.127178	2.83041
0.1	0	4.15	4.15	29.4261	0.0204127	29.4057	0.999996	0.649998	19.1136	0.143268	25.0122	4.41392	0.128004	2.84867
0.1	0	4.16	4.16	29.6173	0.0218454	29.5954	0.999996	0.649998	19.2369	0.144199	25.1747	4.44259	0.128835	2.86705
0.1	0	4.17	4.17	29.8096	0.0232874	29.7863	0.999996	0.649998	19.361	0.145137	25.3382	4.47144	0.129672	2.88554
0.1	0	4.18	4.18	30.0032	0.0247388	29.9785	0.999996	0.649998	19.486	0.14608	25.5028	4.50049	0.130514	2.90416
0.1	0	4.19	4.19	30.1981	0.0261996	30.1719	0.999996	0.649998	19.6117	0.14703	25.6684	4.52971	0.131362	2.92289
0.1	0	4.2	4.2	30.3942	0.0276699	30.3665	0.999996	0.649998	19.7382	0.147985	25.8351	4.55913	0.132215	2.94175
0.1	0	4.21	4.21	30.5916	0.0291497	30.5624	0.999996	0.649997	19.8655	0.148947	26.0029	4.58874	0.133073	2.96073
0.1	0	4.22	4.22	30.7903	0.0306392	30.7596	0.999996	0.649997	19.9937	0.149915	26.1717	4.61854	0.133938	2.97983
0.1	0	4.23	4.23	30.9902	0.0321384	30.958	0.999996	0.649997	20.1227	0.15089	26.3417	4.64853	0.134807	2.99905
0.1	0	4.24	4.24	31.1914	0.0336473	31.1578	0.999996	0.649997	20.2525	0.151871	26.5127	4.67871	0.135683	3.0184
0.1	0	4.25	4.25	31.3939	0.035166	31.3588	0.999996	0.649997	20.3831	0.152858	26.6848	4.70909	0.136564	3.03787
0.1	0	4.26	4.26	31.5978	0.0366945	31.5611	0.999996	0.649997	20.5146	0.153851	26.8581	4.73967	0.13745	3.05747
0.1	0	4.27	4.27	31.8029	0.0382331	31.7647	0.999996	0.649997	20.647	0.154851	27.0325	4.77044	0.138343	3.07719
0.1	0	4.28	4.28	32.0094	0.0397816	31.9696	0.999996	0.649997	20.7802	0.155858	27.208	4.80141	0.139241	3.09704
0.1	0	4.29	4.29	32.2172	0.0413401	32.1758	0.999996	0.649997	20.9142	0.156871	27.3846	4.83258	0.140145	3.11702
0.1	0	4.3	4.3	32.4263	0.0429089	32.3834	0.999996	0.649997	21.0491	0.157891	27.5624	4.86395	0.141055	3.13713
0.1	0	4.31	4.31	32.6368	0.0444878	32.5923	0.999996	0.649997	21.1849	0.158917	27.7413	4.89552	0.14197	3.15737
0.1	0	4.32	4.32	32.8487	0.0460769	32.8026	0.999996	0.649997	21.3216	0.15995	27.9214	4.9273	0.142892	3.17774
0.1	0	4.33	4.33	33.0619	0.0476764	33.0142	0.999996	0.649997	21.4591	0.16099	28.1026	4.95928	0.143819	3.19824
0.1	0	4.34	4.34	33.2765	0.0492863	33.2272	0.999996	0.649997	21.5976	0.162036	28.285	4.99147	0.144753	3.21887
0.1	0	4.35	4.35	33.4925	0.0509067	33.4415	0.999996	0.649997	21.7369	0.163089	28.4686	5.02387	0.145692	3.23964
0.1	0	4.36	4.36	33.7098	0.0525376	33.6573	0.999996	0.649997	21.8771	0.164149	28.6533	5.05647	0.146638	3.26054
0.1	0	4.37	4.37	33.9286	0.0541791	33.8744	0.999996	0.649997	22.0183	0.165216	28.8393	5.08929	0.147589	3.28157
0.1	0	4.38	4.38	34.1488	0.0558312	34.0929	0.999996	0.649997	22.1603	0.16629	29.0265	5.12232	0.148547	3.30274
0.1	0	4.39	4.39	34.3704	0.0574941	34.3129	0.999996	0.649997	22.3033	0.167371	29.2148	5.15556	0.149511	3.32405
0.1	0	4.4	4.4	34.5934	0.0591679	34.5342	0.999996	0.649997	22.4472	0.168459	29.4044	5.18901	0.150481	3.34549
0.1	0	4.41	4.41	34.8179	0.0608524	34.757	0.999996	0.649997	22.592	0.169554	29.5952	5.22268	0.151458	3.36707
0.1	0	4.42	4.42	35.0438	0.062548	34.9813	0.999996	0.649997	22.7377	0.170656	29.7872	5.25657	0.152441	3.3888
0.1	0	4.43	4.43	35.2712	0.0642545	35.2069	0.999996	0.649997	22.8844	0.171765	29.9805	5.29068	0.15343	3.41066
0.1	0	4.44	4.44	35.5	0.0659722	35.4341	0.999996	0.649997	23.032	0.172882	30.175	5.325	0.154425	3.43266
0.1	0	4.45	4.45	35.7303	0.067701	35.6626	0.999995	0.649997	23.1806	0.174006	30.3708	5.35955	0.155427	3.4548
0.1	0	4.46	4.46	35.9622	0.0694411	35.8927	0.999995	0.649997	23.3302	0.175137	30.5678	5.39432	0.156435	3.47709
0.1	0	4.47	4.47	36.1955	0.0711924	36.1243	0.999995	0.649997	23.4807	0.176275	30.7661	5.42932	0.15745	3.49952
0.1	0	4.48	4.48	36.4303	0.0729552	36.3573	0.999995	0.649997	23.6321	0.177421	30.9657	5.46454	0.158472	3.5221
0.1	0	4.49	4.49	36.6666	0.0747294	36.5919	0.999995	0.649997	23.7846	0.178574	31.1666	5.49999	0.1595	3.54482
0.1	0	4.5	4.5	36.9044	0.0765151	36.8279	0.999995	0.649997	23.938	0.179735	31.3688	5.53566	0.160534	3.56769
0.1	0	4.51	4.51	37.1438	0.0783125	37.0655	0.999995	0.649997	24.0925	0.180903	31.5722	5.57157	0.161576	3.5907
0.1	0	4.52	4.52	37.3847	0.0801215	37.3046	0.999995	0.649997	24.2479	0.182079	31.777	5.60771	0.162624	3.61387
0.1	0	4.53	4.53	37.6272	0.0819423	37.5453	0.999995	0.649997	24.4043	0.183262	31.9831	5.64408	0.163678	3.63718
0.1	0	4.54	4.54	37.8713	0.0837749	37.7875	0.999995	0.649997	24.5617	0.184454	32.1906	5.68069	0.16474	3.66065
0.1	0	4.55	4.55	38.1169	0.0856195	38.0313	0.999995	0.649997	24.7202	0.185653	32.3993	5.71753	0.165808	3.68426
0.1	0	4.56	4.56	38.3641	0.087476	38.2766	0.999995	0.649997	24.8797	0.186859	32.6095	5.75461	0.166884	3.70803
0.1	0	4.57	4.57	38.6129	0.0893446	38.5235	0.999995	0.649997	25.0402	0.188074	32.8209	5.79193	0.167966	3.73195
0.1	0	4.58	4.58	38.8633	0.0912253	38.772	0.999995	0.649997	25.2017	0.189296	33.0338	5.82949	0.169055	3.75603
0.1	0	4.59	4.59	39.1153	0.0931183	39.0222	0.999995	0.649997	25.3643	0.190527	33.248	5.86729	0.170152	3.78026
0.1	0	4.6	4.6	39.3689	0.0950236	39.2739	0.999995	0.649997	25.5279	0.191765	33.4636	5.90534	0.171255	3.80464
0.1	0	4.61	4.61	39.6242	0.0969412	39.5273	0.999995	0.649997	25.6926	0.193012	33.6806	5.94363	0.172365	3.82919
0.1	0	4.62	4.62	39.8811	0.0988713	39.7823	0.999995	0.649997	25.8583	0.194266	33.899	5.98217	0.173483	3.85389
0.1	0	4.63	4.63	40.1397	0.100814	40.0389	0.999995	0.649997	26.0252	0.195529	34.1188	6.02096	0.174608	3.87875
0.1	0	4.64	4.64	40.4	0.102769	40.2972	0.999995	0.649997	26.193	0.1968	34.34	6.06	0.17574	3.90377
0.1	0	4.65	4.65	40.6619	0.104737	40.5572	0.999995	0.649997	26.362	0.198079	34.5626	6.09929	0.176879	3.92896
0.1	0	4.66	4.66	40.9255	0.106718	40.8188	0.999995	0.649997	26.5321	0.199367	34.7867	6.13883	0.178026	3.9543
0.1	0	4.67	4.67	41.1908	0.108712	41.0821	0.999995	0.649997	26.7032	0.200663	35.0122	6.17863	0.17918	3.97981
0.1	0	4.68	4.68	41.4579	0.110718	41.3472	0.999995	0.649997	26.8755	0.201967	35.2392	6.21868	0.180342	4.00549
0.1	0	4.69	4.69	41.7266	0.112738	41.6139	0.999995	0.649997	27.0489	0.20328	35.4676	6.25899	0.181511	4.03133
0.1	0	4.7	4.7	41.9971	0.114771	41.8823	0.999995	0.649997	27.2234	0.204601	35.6976	6.29957	0.182687	4.05733
0.1	0	4.71	4.71	42.2694	0.116817	42.1525	0.999995	0.649997	27.399	0.205931	35.929	6.3404	0.183872	4.08351
0.1	0	4.72	4.72	42.5433	0.118876	42.4245	0.999995	0.649997	27.5758	0.207269	36.1618	6.3815	0.185064	4.10985
0.1	0	4.73	4.73	42.8191	0.120949	42.6982	0.999995	0.649996	27.7536	0.208617	36.3962	6.42287	0.186263	4.13636
0.1	0	4.74	4.74	43.0966	0.123035	42.9736	0.999995	0.649996	27.9327	0.209973	36.6321	6.4645	0.18747	4.16305
0.1	0	4.75	4.75	43.376	0.125135	43.2508	0.999995	0.649996	28.1129	0.211337	36.8696	6.50639	0.188685	4.1899
0.1	0	4.76	4.76	43.6571	0.127248	43.5298	0.999994	0.649996	28.2942	0.212711	37.1085	6.54856	0.189908	4.21693
0.1	0	4.77	4.77	43.94	0.129375	43.8107	0.999994	0.649996	28.4768	0.214094	37.349	6.59101	0.191139	4.24414
0.1	0	4.78	4.78	44.2248	0.131516	44.0933	0.999994	0.649996	28.6605	0.215485	37.5911	6.63372	0.192378	4.27152
0.1	0	4.79	4.79	44.5114	0.133671	44.3777	0.999994	0.649996	28.8454	0.216886	37.8347	6.67671	0.193625	4.29907
0.1	0	4.8	4.8	44.7999	0.13584	44.664	0.999994	0.649996	29.0315	0.218296	38.0799	6.71998	0.194879	4.32681
0.1	0	4.81	4.81	45.0902	0.138023	44.9522	0.999994	0.649996	29.2187	0.219715	38.3267	6.76353	0.196142	4.35472
0.1	0	4.82	4.82	45.3824	0.14022	45.2421	0.999994	0.649996	29.4072	0.221143	38.575	6.80735	0.197413	4.38281
0.1	0	4.83	4.83	45.6764	0.142431	45.534	0.999994	0.649996	29.5969	0.22258	38.825	6.85147	0.198692	4.41108
0.1	0	4.84	4.84	45.9724	0.144657	45.8277	0.999994	0.649996	29.7879	0.224027	39.0765	6.89586	0.19998	4.43954
0.1	0	4.85	4.85	46.2703	0.146897	46.1234	0.999994	0.649996	29.98	0.225483	39.3297	6.94054	0.201276	4.46818
0.1	0	4.86	4.86	46.5701	0.149152	46.4209	0.999994	0.649996	30.1734	0.226949	39.5846	6.98551	0.20258	4.497
0.1	0	4.87	4.87	46.8718	0.151422	46.7204	0.999994	0.649996	30.3681	0.228424	39.841	7.03077	0.203892	4.52601
0.1	0	4.88	4.88	47.1755	0.153706	47.0218	0.999994	0.649996	30.564	0.229909	40.0992	7.07633	0.205213	4.55521
0.1	0	4.89	4.89	47.4811	0.156005	47.3251	0.999994	0.649996	30.7612	0.231403	40.359	7.12217	0.206543	4.5846
0.1	0	4.9	4.9	47.7888	0.158319	47.6304	0.999994	0.649996	30.9596	0.232907	40.6204	7.16831	0.207881	4.61417
0.1	0	4.91	4.91	48.0983	0.160648	47.9377	0.999994	0.649996	31.1593	0.234421	40.8836	7.21475	0.209228	4.64394
0.1	0	4.92	4.92	48.4099	0.162992	48.2469	0.999994	0.649996	31.3603	0.235945	41.1484	7.26149	0.210583	4.6739
0.1	0	4.93	4.93	48.7235	0.165352	48.5582	0.999994	0.649996	31.5626	0.237479	41.415	7.30853	0.211947	4.70405
0.1	0	4.94	4.94	49.0392	0.167727	48.8714	0.999994	0.649996	31.7662	0.239022	41.6833	7.35588	0.21332	4.73439
0.1	0	4.95	4.95	49.3568	0.170117	49.1867	0.999994	0.649996	31.9712	0.240576	41.9533	7.40352	0.214702	4.76494
0.1	0	4.96	4.96	49.6765	0.172523	49.504	0.999994	0.649996	32.1774	0.24214	42.2251	7.45148	0.216093	4.79567
0.1	0	4.97	4.97	49.9983	0.174944	49.8234	0.999994	0.649996	32.385	0.243714	42.4986	7.49975	0.217493	4.82661
0.1	0	4.98	4.98	50.3222	0.177381	50.1448	0.999994	0.649996	32.5939	0.245298	42.7738	7.54833	0.218901	4.85775
0.1	0	4.99	4.99	50.6481	0.179834	50.4683	0.999994	0.649996	32.8042	0.246892	43.0509	7.59722	0.220319	4.88909
0.1	0	5	5	50.9761	0.182303	50.7938	0.999994	0.649996	33.0158	0.248497	43.3297	7.64642	0.221746	4.92063
0.1	0	5.01	5.01	51.3063	0.184788	51.1215	0.999994	0.649996	33.2288	0.250112	43.6104	7.69595	0.223182	4.95237
0.1	0	5.02	5.02	51.6386	0.187289	51.4513	0.999993	0.649996	33.4431	0.251738	43.8928	7.74579	0.224628	4.98432
0.1	0	5.03	5.03	51.973	0.189807	51.7832	0.999993	0.649996	33.6589	0.253374	44.1771	7.79595	0.226083	5.01647
0.1	0	5.04	5.04	52.3096	0.19234	52.1173	0.999993	0.649996	33.876	0.255021	44.4632	7.84644	0.227547	5.04883
0.1	0	5.05	5.05	52.6484	0.194891	52.4535	0.999993	0.649996	34.0945	0.256679	44.7511	7.89726	0.22902	5.0814
0.1	0	5.06	5.06	52.9893	0.197457	52.7919	0.999993	0.649996	34.3145	0.258347	45.0409	7.9484	0.230504	5.11418
0.1	0	5.07	5.07	53.3325	0.200041	53.1324	0.999993	0.649996	34.5358	0.260026	45.3326	7.99987	0.231996	5.14717
0.1	0	5.08	5.08	53.6778	0.202641	53.4752	0.999993	0.649996	34.7586	0.261717	45.6261	8.05167	0.233499	5.18038
0.1	0	5.09	5.09	54.0254	0.205258	53.8202	0.999993	0.649996	34.9829	0.263418	45.9216	8.10381	0.235011	5.21379
0.1	0	5.1	5.1	54.3752	0.207892	54.1673	0.999993	0.649996	35.2085	0.26513	46.219	8.15629	0.236532	5.24743
0.1	0	5.11	5.11	54.7273	0.210544	54.5168	0.999993	0.649996	35.4357	0.266853	46.5182	8.2091	0.238064	5.28128
0.1	0	5.12	5.12	55.0817	0.213212	54.8685	0.999993	0.649995	35.6643	0.268588	46.8194	8.26225	0.239605	5.31535
0.1	0	5.13	5.13	55.4383	0.215898	55.2224	0.999993	0.649995	35.8943	0.270334	47.1226	8.31575	0.241157	5.34964
0.1	0	5.14	5.14	55.7973	0.218601	55.5787	0.999993	0.649995	36.1259	0.272091	47.4277	8.36959	0.242718	5.38415
0.1	0	5.15	5.15	56.1585	0.221322	55.9372	0.999993	0.649995	36.3589	0.273859	47.7347	8.42378	0.24429	5.41888
0.1	0	5.16	5.16	56.5221	0.224061	56.2981	0.999993	0.649995	36.5935	0.275639	48.0438	8.47832	0.245871	5.45384
0.1	0	5.17	5.17	56.888	0.226817	56.6612	0.999993	0.649995	36.8295	0.277431	48.3548	8.53321	0.247463	5.48902
0.1	0	5.18	5.18	57.2563	0.229592	57.0268	0.999993	0.649995	37.0671	0.279234	48.6679	8.58845	0.249065	5.52443
0.1	0	5.19	5.19	57.627	0.232384	57.3946	0.999993	0.649995	37.3062	0.281049	48.983	8.64405	0.250678	5.56007
0.1	0	5.2	5.2	58.0001	0.235194	57.7649	0.999993	0.649995	37.5469	0.282876	49.3001	8.70001	0.2523	5.59594
0.1	0	5.21	5.21	58.3755	0.238023	58.1375	0.999993	0.649995	37.7891	0.284715	49.6192	8.75633	0.253934	5.63203
0.1	0	5.22	5.22	58.7534	0.24087	58.5126	0.999993	0.649995	38.0329	0.286566	49.9404	8.81302	0.255577	5.66837
0.1	0	5.23	5.23	59.1338	0.243736	58.89	0.999993	0.649995	38.2782	0.288428	50.2637	8.87006	0.257232	5.70493
0.1	0	5.24	5.24	59.5165	0.24662	59.2699	0.999992	0.649995	38.5252	0.290303	50.5891	8.92748	0.258897	5.74174
0.1	0	5.25	5.25	59.9018	0.249523	59.6523	0.999992	0.649995	38.7737	0.29219	50.9165	8.98527	0.260573	5.77877
0.1	0	5.26	5.26	60.2895	0.252445	60.0371	0.999992	0.649995	39.0238	0.294089	51.2461	9.04343	0.262259	5.81605
0.1	0	5.27	5.27	60.6798	0.255386	60.4244	0.999992	0.649995	39.2756	0.296001	51.5778	9.10197	0.263957	5.85357
0.1	0	5.28	5.28	61.0725	0.258346	60.8142	0.999992	0.649995	39.5289	0.297925	51.9117	9.16088	0.265666	5.89133
0.1	0	5.29	5.29	61.4678	0.261325	61.2065	0.999992	0.649995	39.7839	0.299861	52.2476	9.22017	0.267385	5.92934
0.1	0	5.3	5.3	61.8657	0.264324	61.6013	0.999992	0.649995	40.0406	0.30181	52.5858	9.27985	0.269116	5.96759
0.1	0	5.31	5.31	62.2661	0.267342	61.9987	0.999992	0.649995	40.2989	0.303772	52.9262	9.33991	0.270857	6.00608
0.1	0	5.32	5.32	62.6691	0.27038	62.3987	0.999992	0.649995	40.5588	0.305747	53.2687	9.40036	0.27261	6.04483
0.1	0	5.33	5.33	63.0746	0.273437	62.8012	0.999992	0.649995	40.8205	0.307734	53.6134	9.4612	0.274375	6.08382
0.1	0	5.34	5.34	63.4828	0.276515	63.2063	0.999992	0.649995	41.0838	0.309734	53.9604	9.52243	0.27615	6.12307
0.1	0	5.35	5.35	63.8937	0.279612	63.6141	0.999992	0.649995	41.3488	0.311748	54.3096	9.58405	0.277938	6.16257
0.1	0	5.36	5.36	64.3072	0.282729	64.0244	0.999992	0.649995	41.6156	0.313774	54.6611	9.64608	0.279736	6.20232
0.1	0	5.37	5.37	64.7233	0.285867	64.4375	0.999992	0.649995	41.884	0.315813	55.0148	9.7085	0.281546	6.24233
0.1	0	5.38	5.38	65.1422	0.289025	64.8531	0.999992	0.649995	42.1542	0.317866	55.3708	9.77133	0.283368	6.2826
0.1	0	5.39	5.39	65.5637	0.292204	65.2715	0.999992	0.649995	42.4261	0.319932	55.7292	9.83456	0.285202	6.32313
0.1	0	5.4	5.4	65.988	0.295403	65.6926	0.999992	0.649995	42.6998	0.322012	56.0898	9.8982	0.287048	6.36392
0.1	0	5.41	5.41	66.415	0.298623	66.1163	0.999992	0.649995	42.9753	0.324105	56.4527	9.96225	0.288905	6.40497
0.1	0	5.42	5.42	66.8447	0.301865	66.5429	0.999992	0.649995	43.2525	0.326212	56.818	10.0267	0.290775	6.44629
0.1	0	5.43	5.43	67.2772	0.305127	66.9721	0.999992	0.649994	43.5315	0.328332	57.1857	10.0916	0.292656	6.48787
0.1	0	5.44	5.44	67.7126	0.30841	67.4042	0.999991	0.649994	43.8123	0.330466	57.5557	10.1569	0.29455	6.52973
0.1	0	5.45	5.45	68.1507	0.311715	67.839	0.999991	0.649994	44.095	0.332614	57.9281	10.2226	0.296455	6.57185
0.1	0	5.46	5.46	68.5916	0.315041	68.2766	0.999991	0.649994	44.3794	0.334776	58.3029	10.2887	0.298374	6.61424
0.1	0	5.47	5.47	69.0354	0.318389	68.717	0.999991	0.649994	44.6657	0.336952	58.6801	10.3553	0.300304	6.65691
0.1	0	5.48	5.48	69.4821	0.321758	69.1603	0.999991	0.649994	44.9538	0.339142	59.0598	10.4223	0.302247	6.69985
0.1	0	5.49	5.49	69.9316	0.325149	69.6065	0.999991	0.649994	45.2438	0.341347	59.4419	10.4897	0.304203	6.74307
0.1	0	5.5	5.5	70.3841	0.328563	70.0555	0.999991	0.649994	45.5357	0.343566	59.8265	10.5576	0.306171	6.78657
0.1	0	5.51	5.51	70.8394	0.331999	70.5074	0.999991	0.649994	45.8294	0.345799	60.2135	10.6259	0.308151	6.83035
0.1	0	5.52	5.52	71.2977	0.335457	70.9623	0.999991	0.649994	46.1251	0.348047	60.6031	10.6947	0.310145	6.87441
0.1	0	5.53	5.53	71.759	0.338937	71.42	0.999991	0.649994	46.4226	0.350309	60.9951	10.7638	0.312151	6.91876
0.1	0	5.54	5.54	72.2232	0.34244	71.8807	0.999991	0.649994	46.7221	0.352586	61.3897	10.8335	0.314171	6.96339
0.1	0	5.55	5.55	72.6904	0.345966	72.3444	0.999991	0.649994	47.0235	0.354878	61.7868	10.9036	0.316203	7.00831
0.1	0	5.56	5.56	73.1606	0.349515	72.8111	0.999991	0.649994	47.3268	0.357184	62.1865	10.9741	0.318249	7.05352
0.1	0	5.57	5.57	73.6339	0.353087	73.2808	0.999991	0.649994	47.6321	0.359506	62.5888	11.0451	0.320308	7.09902
0.1	0	5.58	5.58	74.1102	0.356682	73.7536	0.999991	0.649994	47.9394	0.361843	62.9937	11.1165	0.32238	7.14481
0.1	0	5.59	5.59	74.5896	0.3603	74.2293	0.999991	0.649994	48.2486	0.364195	63.4012	11.1884	0.324465	7.1909
0.1	0	5.6	5.6	75.0721	0.363942	74.7082	0.999991	0.649994	48.5599	0.366562	63.8113	11.2608	0.326564	7.23729
0.1	0	5.61	5.61	75.5577	0.367608	75.1901	0.99999	0.649994	48.8731	0.368945	64.2241	11.3337	0.328676	7.28398
0.1	0	5.62	5.62	76.0464	0.371297	75.6751	0.99999	0.649994	49.1884	0.371343	64.6395	11.407	0.330802	7.33097
0.1	0	5.63	5.63	76.5383	0.375011	76.1633	0.99999	0.649994	49.5057	0.373757	65.0576	11.4807	0.332942	7.37826
0.1	0	5.64	5.64	77.0334	0.378748	76.6546	0.99999	0.649994	49.825	0.376186	65.4784	11.555	0.335095	7.42585
0.1	0	5.65	5.65	77.5316	0.38251	77.1491	0.99999	0.649994	50.1464	0.378631	65.9019	11.6297	0.337263	7.47375
0.1	0	5.66	5.66	78.0331	0.386296	77.6468	0.99999	0.649994	50.4699	0.381092	66.3281	11.705	0.339444	7.52197
0.1	0	5.67	5.67	78.5378	0.390107	78.1477	0.99999	0.649994	50.7955	0.383569	66.7571	11.7807	0.341639	7.57049
0.1	0	5.68	5.68	79.0458	0.393943	78.6518	0.99999	0.649994	51.1232	0.386063	67.1889	11.8569	0.343849	7.61932
0.1	0	5.69	5.69	79.557	0.397804	79.1592	0.99999	0.649993	51.453	0.388572	67.6234	11.9335	0.346073	7.66847
0.1	0	5.7	5.7	80.0715	0.401689	79.6698	0.99999	0.649993	51.7849	0.391098	68.0608	12.0107	0.348311	7.71794
0.1	0	5.71	5.71	80.5894	0.4056	80.1838	0.99999	0.649993	52.1189	0.39364	68.501	12.0884	0.350564	7.76773
0.1	0	5.72	5.72	81.1106	0.409537	80.701	0.99999	0.649993	52.4551	0.396198	68.944	12.1666	0.352831	7.81784
0.1	0	5.73	5.73	81.6351	0.413499	81.2216	0.99999	0.649993	52.7935	0.398774	69.3898	12.2453	0.355113	7.86827
0.1	0	5.74	5.74	82.163	0.417486	81.7456	0.99999	0.649993	53.1341	0.401366	69.8386	12.3245	0.357409	7.91902
0.1	0	5.75	5.75	82.6944	0.4215	82.2729	0.99999	0.649993	53.4768	0.403975	70.2902	12.4042	0.359721	7.97011
0.1	0	5.76	5.76	83.2291	0.42554	82.8036	0.99999	0.649993	53.8218	0.406601	70.7448	12.4844	0.362047	8.02152
0.1	0	5.77	5.77	83.7674	0.429606	83.3378	0.999989	0.649993	54.169	0.409243	71.2023	12.5651	0.364388	8.07327
0.1	0	5.78	5.78	84.3091	0.433698	83.8754	0.999989	0.649993	54.5184	0.411903	71.6627	12.6464	0.366744	8.12535
0.1	0	5.79	5.79	84.8542	0.437817	84.4164	0.999989	0.649993	54.8701	0.414581	72.1261	12.7281	0.369116	8.17776
0.1	0	5.8	5.8	85.4029	0.441963	84.961	0.999989	0.649993	55.224	0.417276	72.5925	12.8104	0.371503	8.23051
0.1	0	5.81	5.81	85.9552	0.446136	85.509	0.999989	0.649993	55.5803	0.419988	73.0619	12.8933	0.373905	8.28361
0.1	0	5.82	5.82	86.511	0.450336	86.0606	0.999989	0.649993	55.9388	0.422718	73.5343	12.9766	0.376323	8.33704
0.1	0	5.83	5.83	87.0704	0.454563	86.6158	0.999989	0.649993	56.2997	0.425465	74.0098	13.0606	0.378756	8.39082
0.1	0	5.84	5.84	87.6334	0.458817	87.1745	0.999989	0.649993	56.6628	0.428231	74.4884	13.145	0.381205	8.44495
0.1	0	5.85	5.85	88.2	0.4631	87.7369	0.999989	0.649993	57.0283	0.431015	74.97	13.23	0.38367	8.49942
0.1	0	5.86	5.86	88.7703	0.46741	88.3029	0.999989	0.649993	57.3962	0.433816	75.4547	13.3155	0.386151	8.55425
0.1	0	5.87	5.87	89.3442	0.471748	88.8725	0.999989	0.649993	57.7665	0.436636	75.9426	13.4016	0.388647	8.60943
0.1	0	5.88	5.88	89.9219	0.476114	89.4458	0.999989	0.649993	58.1391	0.439474	76.4336	13.4883	0.39116	8.66497
0.1	0	5.89	5.89	90.5033	0.480509	90.0228	0.999989	0.649993	58.5141	0.442331	76.9278	13.5755	0.393689	8.72087
0.1	0	5.9	5.9	91.0884	0.484933	90.6035	0.999989	0.649993	58.8916	0.445206	77.4252	13.6633	0.396235	8.77712
0.1	0	5.91	5.91	91.6774	0.489385	91.188	0.999988	0.649992	59.2715	0.4481	77.9258	13.7516	0.398796	8.83374
0.1	0	5.92	5.92	92.2701	0.493866	91.7762	0.999988	0.649992	59.6538	0.451012	78.4296	13.8405	0.401375	8.89072
0.1	0	5.93	5.93	92.8666	0.498376	92.3682	0.999988	0.649992	60.0386	0.453944	78.9366	13.93	0.40397	8.94808
0.1	0	5.94	5.94	93.467	0.502915	92.9641	0.999988	0.649992	60.4259	0.456894	79.4469	14.02	0.406581	9.0058
0.1	0	5.95	5.95	94.0713	0.507484	93.5638	0.999988	0.649992	60.8157	0.459864	79.9606	14.1107	0.40921	9.06389
0.1	0	5.96	5.96	94.6794	0.512083	94.1673	0.999988	0.649992	61.208	0.462853	80.4775	14.2019	0.411855	9.12236
0.1	0	5.97	5.97	95.2915	0.516711	94.7748	0.999988	0.649992	61.6029	0.465862	80.9978	14.2937	0.414518	9.1812
0.1	0	5.98	5.98	95.9075	0.52137	95.3861	0.999988	0.649992	62.0002	0.46889	81.5214	14.3861	0.417198	9.24043
0.1	0	5.99	5.99	96.5275	0.526059	96.0015	0.999988	0.649992	62.4002	0.471938	82.0484	14.4791	0.419895	9.30004
0.1	0	6	6	97.1515	0.530778	96.6207	0.999988	0.649992	62.8027	0.475005	82.5788	14.5727	0.422609	9.36003
0.1	0	6.01	6.01	97.7796	0.535528	97.244	0.999988	0.649992	63.2078	0.478093	83.1126	14.6669	0.425341	9.42041
0.1	0	6.02	6.02	98.4116	0.540309	97.8713	0.999988	0.649992	63.6156	0.4812	83.6499	14.7617	0.428091	9.48118
0.1	0	6.03	6.03	99.0478	0.545121	98.5027	0.999988	0.649992	64.0259	0.484328	84.1906	14.8572	0.430858	9.54234
0.1	0	6.04	6.04	99.688	0.549964	99.1381	0.999987	0.649992	64.4389	0.487476	84.7348	14.9532	0.433643	9.60389
0.1	0	6.05	6.05	100.332	0.554839	99.7776	0.999987	0.649992	64.8546	0.490645	85.2826	15.0499	0.436446	9.66584
0.1	0	6.06	6.06	100.981	0.559746	100.421	0.999987	0.649992	65.273	0.493834	85.8338	15.1471	0.439267	9.72819
0.1	0	6.07	6.07	101.634	0.564684	101.069	0.999987	0.649992	65.694	0.497044	86.3887	15.2451	0.442107	9.79095
0.1	0	6.08	6.08	102.291	0.569654	101.721	0.999987	0.649992	66.1178	0.500275	86.9471	15.3436	0.444964	9.8541
0.1	0	6.09	6.09	102.952	0.574657	102.377	0.999987	0.649992	66.5443	0.503527	87.5091	15.4428	0.44784	9.91767
0.1	0	6.1	6.1	103.617	0.579692	103.038	0.999987	0.649992	66.9736	0.5068	88.0747	15.5426	0.450735	9.98164
0.1	0	6.11	6.11	104.287	0.58476	103.702	0.999987	0.649991	67.4056	0.510094	88.644	15.6431	0.453648	10.046
0.1	0	6.12	6.12	104.961	0.589861	104.371	0.999987	0.649991	67.8404	0.513409	89.2169	15.7442	0.456581	10.1108
0.1	0	6.13	6.13	105.639	0.594995	105.044	0.999987	0.649991	68.278	0.516747	89.7935	15.8459	0.459532	10.1761
0.1	0	6.14	6.14	106.322	0.600163	105.722	0.999987	0.649991	68.7184	0.520105	90.3739	15.9483	0.462502	10.2417
0.1	0	6.15	6.15	107.009	0.605364	106.404	0.999987	0.649991	69.1617	0.523486	90.958	16.0514	0.465491	10.3078
0.1	0	6.16	6.16	107.701	0.610599	107.09	0.999986	0.649991	69.6078	0.526889	91.5459	16.1552	0.4685	10.3743
0.1	0	6.17	6.17	108.397	0.615868	107.781	0.999986	0.649991	70.0569	0.530313	92.1376	16.2596	0.471527	10.4412
0.1	0	6.18	6.18	109.098	0.621171	108.477	0.999986	0.649991	70.5088	0.533761	92.733	16.3647	0.474575	10.5085
0.1	0	6.19	6.19	109.803	0.626508	109.176	0.999986	0.649991	70.9636	0.53723	93.3324	16.4704	0.477642	10.5763
0.1	0	6.2	6.2	110.512	0.631881	109.881	0.999986	0.649991	71.4214	0.540722	93.9356	16.5769	0.480729	10.6445
0.1	0	6.21	6.21	111.227	0.637288	110.589	0.999986	0.649991	71.8821	0.544237	94.5426	16.684	0.483836	10.7132
0.1	0	6.22	6.22	111.945	0.64273	111.303	0.999986	0.649991	72.3457	0.547774	95.1536	16.7918	0.486963	10.7823
0.1	0	6.23	6.23	112.669	0.648208	112.021	0.999986	0.649991	72.8124	0.551335	95.7686	16.9003	0.49011	10.8519
0.1	0	6.24	6.24	113.397	0.653721	112.743	0.999986	0.649991	73.2821	0.554918	96.3875	17.0096	0.493277	10.9219
0.1	0	6.25	6.25	114.13	0.659271	113.471	0.999986	0.649991	73.7548	0.558525	97.0104	17.1195	0.496465	10.9923
0.1	0	6.26	6.26	114.867	0.664856	114.203	0.999986	0.649991	74.2306	0.562156	97.6373	17.2301	0.499673	11.0632
0.1	0	6.27	6.27	115.61	0.670477	114.939	0.999985	0.649991	74.7094	0.56581	98.2683	17.3415	0.502902	11.1346
0.1	0	6.28	6.28	116.357	0.676136	115.681	0.999985	0.64999	75.1913	0.569487	98.9033	17.4535	0.506152	11.2064
0.1	0	6.29	6.29	117.109	0.68183	116.427	0.999985	0.64999	75.6764	0.573189	99.5424	17.5663	0.509423	11.2787
0.1	0	6.3	6.3	117.865	0.687562	117.178	0.999985	0.64999	76.1645	0.576915	100.186	17.6798	0.512715	11.3515
0.1	0	6.31	6.31	118.627	0.693331	117.934	0.999985	0.64999	76.6558	0.580665	100.833	17.7941	0.516028	11.4247
0.1	0	6.32	6.32	119.394	0.699138	118.695	0.999985	0.64999	77.1503	0.584439	101.485	17.9091	0.519363	11.4984
0.1	0	6.33	6.33	120.165	0.704982	119.46	0.999985	0.64999	77.648	0.588238	102.14	18.0248	0.522719	11.5725
0.1	0	6.34	6.34	120.942	0.710865	120.231	0.999985	0.64999	78.1488	0.592061	102.8	18.1412	0.526096	11.6472
0.1	0	6.35	6.35	121.723	0.716785	121.006	0.999985	0.64999	78.6529	0.59591	103.465	18.2585	0.529496	11.7223
0.1	0	6.36	6.36	122.51	0.722745	121.787	0.999985	0.64999	79.1603	0.599783	104.133	18.3765	0.532917	11.7979
0.1	0	6.37	6.37	123.301	0.728742	122.573	0.999984	0.64999	79.6709	0.603682	104.806	18.4952	0.536361	11.874
0.1	0	6.38	6.38	124.098	0.734779	123.363	0.999984	0.64999	80.1848	0.607606	105.483	18.6147	0.539826	11.9506
0.1	0	6.39	6.39	124.9	0.740855	124.159	0.999984	0.64999	80.7021	0.611555	106.165	18.735	0.543314	12.0277
0.1	0	6.4	6.4	125.707	0.746971	124.96	0.999984	0.64999	81.2226	0.61553	106.851	18.856	0.546825	12.1053
0.1	0	6.41	6.41	126.519	0.753126	125.766	0.999984	0.64999	81.7466	0.619531	107.541	18.9779	0.550358	12.1834
0.1	0	6.42	6.42	127.337	0.759321	126.577	0.999984	0.64999	82.2739	0.623558	108.236	19.1005	0.553914	12.262
0.1	0	6.43	6.43	128.159	0.765557	127.394	0.999984	0.649989	82.8046	0.627611	108.935	19.2239	0.557493	12.3411
0.1	0	6.44	6.44	128.987	0.771833	128.216	0.999984	0.649989	83.3387	0.631691	109.639	19.3481	0.561095	12.4207
0.1	0	6.45	6.45	129.821	0.77815	129.043	0.999984	0.649989	83.8763	0.635797	110.348	19.4731	0.56472	12.5008
0.1	0	6.46	6.46	130.659	0.784508	129.875	0.999984	0.649989	84.4173	0.639929	111.061	19.5989	0.568369	12.5814
0.1	0	6.47	6.47	131.504	0.790907	130.713	0.999983	0.649989	84.9619	0.644089	111.778	19.7255	0.572041	12.6626
0.1	0	6.48	6.48	132.353	0.797348	131.556	0.999983	0.649989	85.5099	0.648276	112.5	19.853	0.575737	12.7443
0.1	0	6.49	6.49	133.208	0.803831	132.405	0.999983	0.649989	86.0615	0.652489	113.227	19.9813	0.579456	12.8265
0.1	0	6.5	6.5	134.069	0.810356	133.259	0.999983	0.649989	86.6167	0.65673	113.959	20.1103	0.5832	12.9092
0.1	0	6.51	6.51	134.935	0.816923	134.118	0.999983	0.649989	87.1754	0.660999	114.695	20.2403	0.586968	12.9925
0.1	0	6.52	6.52	135.807	0.823533	134.983	0.999983	0.649989	87.7377	0.665296	115.436	20.371	0.59076	13.0763
0.1	0	6.53	6.53	136.684	0.830186	135.854	0.999983	0.649989	88.3036	0.66962	116.182	20.5026	0.594577	13.1607
0.1	0	6.54	6.54	137.567	0.836882	136.73	0.999983	0.649989	88.8733	0.673973	116.932	20.6351	0.598418	13.2455
0.1	0	6.55	6.55	138.456	0.843622	137.612	0.999983	0.649989	89.4465	0.678353	117.688	20.7684	0.602284	13.331
0.1	0	6.56	6.56	139.351	0.850406	138.5	0.999982	0.649989	90.0235	0.682763	118.448	20.9026	0.606175	13.417
0.1	0	6.57	6.57	140.251	0.857233	139.394	0.999982	0.649989	90.6042	0.687201	119.213	21.0376	0.610091	13.5035
0.1	0	6.58	6.58	141.157	0.864105	140.293	0.999982	0.649988	91.1886	0.691667	119.983	21.1735	0.614032	13.5906
0.1	0	6.59	6.59	142.069	0.871022	141.198	0.999982	0.649988	91.7768	0.696163	120.758	21.3103	0.617999	13.6783
0.1	0	6.6	6.6	142.986	0.877984	142.108	0.999982	0.649988	92.3688	0.700688	121.538	21.448	0.621991	13.7665
0.1	0	6.61	6.61	143.91	0.88499	143.025	0.999982	0.649988	92.9647	0.705243	122.324	21.5865	0.626009	13.8553
0.1	0	6.62	6.62	144.84	0.892043	143.948	0.999982	0.649988	93.5643	0.709827	123.114	21.726	0.630053	13.9447
0.1	0	6.63	6.63	145.775	0.899141	144.876	0.999982	0.649988	94.1679	0.714441	123.909	21.8663	0.634123	14.0346
0.1	0	6.64	6.64	146.717	0.906285	145.811	0.999982	0.649988	94.7753	0.719085	124.71	22.0076	0.638219	14.1252
0.1	0	6.65	6.65	147.665	0.913476	146.751	0.999981	0.649988	95.3866	0.723759	125.515	22.1497	0.642342	14.2163
0.1	0	6.66	6.66	148.619	0.920714	147.698	0.999981	0.649988	96.0019	0.728463	126.326	22.2928	0.646492	14.308
0.1	0	6.67	6.67	149.579	0.927999	148.651	0.999981	0.649988	96.6212	0.733198	127.142	22.4368	0.650668	14.4003
0.1	0	6.68	6.68	150.545	0.935331	149.61	0.999981	0.649988	97.2444	0.737964	127.963	22.5817	0.654871	14.4932
0.1	0	6.69	6.69	151.517	0.94271	150.575	0.999981	0.649988	97.8717	0.742761	128.79	22.7276	0.659101	14.5867
0.1	0	6.7	6.7	152.496	0.950138	151.546	0.999981	0.649988	98.503	0.747588	129.622	22.8744	0.663358	14.6808
0.1	0	6.71	6.71	153.481	0.957614	152.524	0.999981	0.649987	99.1384	0.752448	130.459	23.0222	0.667643	14.7755
0.1	0	6.72	6.72	154.473	0.965138	153.507	0.999981	0.649987	99.7779	0.757339	131.302	23.1709	0.671956	14.8708
0.1	0	6.73	6.73	155.47	0.972712	154.498	0.99998	0.649987	100.421	0.762261	132.15	23.3205	0.676296	14.9667
0.1	0	6.74	6.74	156.475	0.980334	155.494	0.99998	0.649987	101.069	0.767216	133.003	23.4712	0.680664	15.0632
0.1	0	6.75	6.75	157.485	0.988006	156.497	0.99998	0.649987	101.721	0.772203	133.862	23.6228	0.685061	15.1604
0.1	0	6.76	6.76	158.502	0.995728	157.507	0.99998	0.649987	102.377	0.777222	134.727	23.7754	0.689486	15.2582
0.1	0	6.77	6.77	159.526	1.0035	158.523	0.99998	0.649987	103.038	0.782274	135.597	23.9289	0.693939	15.3566
0.1	0	6.78	6.78	160.557	1.01132	159.545	0.99998	0.649987	103.702	0.787359	136.473	24.0835	0.698421	15.4557
0.1	0	6.79	6.79	161.594	1.0192	160.574	0.99998	0.649987	104.371	0.792477	137.355	24.239	0.702932	15.5553
0.1	0	6.8	6.8	162.637	1.02712	161.61	0.999979	0.649987	105.044	0.797628	138.242	24.3956	0.707472	15.6557
0.1	0	6.81	6.81	163.688	1.0351	162.653	0.999979	0.649987	105.722	0.802812	139.135	24.5532	0.712042	15.7567
0.1	0	6.82	6.82	164.745	1.04313	163.702	0.999979	0.649987	106.404	0.808031	140.033	24.7117	0.716641	15.8583
0.1	0	6.83	6.83	165.809	1.05121	164.758	0.999979	0.649986	107.09	0.813283	140.938	24.8714	0.721269	15.9606
0.1	0	6.84	6.84	166.88	1.05934	165.821	0.999979	0.649986	107.781	0.818569	141.848	25.032	0.725928	16.0636
0.1	0	6.85	6.85	167.958	1.06752	166.89	0.999979	0.649986	108.476	0.82389	142.764	25.1937	0.730616	16.1672
0.1	0	6.86	6.86	169.043	1.07576	167.967	0.999979	0.649986	109.176	0.829245	143.686	25.3564	0.735335	16.2715
0.1	0	6.87	6.87	170.134	1.08406	169.05	0.999979	0.649986	109.88	0.834635	144.614	25.5201	0.740084	16.3764
0.1	0	6.88	6.88	171.233	1.0924	170.141	0.999978	0.649986	110.589	0.84006	145.548	25.685	0.744864	16.482
0.1	0	6.89	6.89	172.339	1.1008	171.238	0.999978	0.649986	111.302	0.845521	146.488	25.8508	0.749674	16.5884
0.1	0	6.9	6.9	173.452	1.10926	172.343	0.999978	0.649986	112.02	0.851017	147.434	26.0178	0.754516	16.6954
0.1	0	6.91	6.91	174.572	1.11777	173.454	0.999978	0.649986	112.743	0.856548	148.386	26.1858	0.759389	16.803
0.1	0	6.92	6.92	175.7	1.12633	174.573	0.999978	0.649986	113.47	0.862116	149.345	26.3549	0.764293	16.9114
0.1	0	6.93	6.93	176.834	1.13496	175.699	0.999978	0.649986	114.202	0.867719	150.309	26.5251	0.769229	17.0205
0.1	0	6.94	6.94	177.976	1.14363	176.833	0.999978	0.649985	114.939	0.87336	151.28	26.6965	0.774197	17.1303
0.1	0	6.95	6.95	179.126	1.15237	177.973	0.999977	0.649985	115.68	0.879036	152.257	26.8689	0.779197	17.2408
0.1	0	6.96	6.96	180.283	1.16116	179.121	0.999977	0.649985	116.426	0.88475	153.24	27.0424	0.784229	17.352
0.1	0	6.97	6.97	181.447	1.17	180.277	0.999977	0.649985	117.177	0.890501	154.23	27.217	0.789294	17.4639
0.1	0	6.98	6.98	182.619	1.17891	181.44	0.999977	0.649985	117.933	0.896289	155.226	27.3928	0.794391	17.5766
0.1	0	6.99	6.99	183.798	1.18787	182.61	0.999977	0.649985	118.694	0.902115	156.228	27.5697	0.799521	17.69
0.1	0	7	7	184.985	1.19689	183.788	0.999977	0.649985	119.459	0.907979	157.237	27.7477	0.804684	17.8041
0.1	0	7.01	7.01	186.179	1.20597	184.973	0.999977	0.649985	120.23	0.913881	158.253	27.9269	0.80988	17.9189
0.1	0	7.02	7.02	187.382	1.21511	186.167	0.999976	0.649985	121.005	0.919821	159.274	28.1073	0.815111	18.0345
0.1	0	7.03	7.03	188.592	1.22431	187.367	0.999976	0.649985	121.786	0.9258	160.303	28.2888	0.820374	18.1508
0.1	0	7.04	7.04	189.81	1.23357	188.576	0.999976	0.649984	122.572	0.931817	161.338	28.4714	0.825672	18.2679
0.1	0	7.05	7.05	191.035	1.24289	189.792	0.999976	0.649984	123.362	0.937874	162.38	28.6553	0.831004	18.3857
0.1	0	7.06	7.06	192.269	1.25226	191.017	0.999976	0.649984	124.158	0.94397	163.429	28.8403	0.83637	18.5043
0.1	0	7.07	7.07	193.511	1.2617	192.249	0.999976	0.649984	124.959	0.950106	164.484	29.0266	0.841771	18.6237
0.1	0	7.08	7.08	194.76	1.27121	193.489	0.999975	0.649984	125.765	0.956282	165.546	29.214	0.847207	18.7438
0.1	0	7.09	7.09	196.018	1.28077	194.737	0.999975	0.649984	126.576	0.962498	166.615	29.4027	0.852677	18.8647
0.1	0	7.1	7.1	197.284	1.29039	195.993	0.999975	0.649984	127.392	0.968754	167.691	29.5925	0.858183	18.9864
0.1	0	7.11	7.11	198.557	1.30008	197.257	0.999975	0.649984	128.214	0.975051	168.774	29.7836	0.863725	19.1089
0.1	0	7.12	7.12	199.84	1.30983	198.53	0.999975	0.649984	129.041	0.981388	169.864	29.9759	0.869302	19.2321
0.1	0	7.13	7.13	201.13	1.31965	199.81	0.999975	0.649984	129.873	0.987767	170.961	30.1695	0.874916	19.3562
0.1	0	7.14	7.14	202.429	1.32952	201.099	0.999974	0.649983	130.711	0.994188	172.064	30.3643	0.880565	19.481
0.1	0	7.15	7.15	203.736	1.33946	202.396	0.999974	0.649983	131.554	1.00065	173.175	30.5604	0.886251	19.6067
0.1	0	7.16	7.16	205.051	1.34947	203.702	0.999974	0.649983	132.403	1.00715	174.294	30.7577	0.891974	19.7331
0.1	0	7.17	7.17	206.375	1.35954	205.016	0.999974	0.649983	133.257	1.0137	175.419	30.9563	0.897733	19.8604
0.1	0	7.18	7.18	207.708	1.36968	206.338	0.999974	0.649983	134.116	1.02029	176.552	31.1562	0.90353	19.9885
0.1	0	7.19	7.19	209.049	1.37988	207.669	0.999974	0.649983	134.981	1.02692	177.692	31.3574	0.909364	20.1175
0.1	0	7.2	7.2	210.399	1.39015	209.009	0.999973	0.649983	135.852	1.0336	178.839	31.5598	0.915236	20.2472
0.1	0	7.21	7.21	211.758	1.40049	210.357	0.999973	0.649983	136.728	1.04031	179.994	31.7636	0.921145	20.3778
0.1	0	7.22	7.22	213.125	1.41089	211.714	0.999973	0.649983	137.61	1.04708	181.156	31.9687	0.927093	20.5093
0.1	0	7.23	7.23	214.501	1.42136	213.08	0.999973	0.649982	138.498	1.05388	182.326	32.1751	0.933079	20.6416
0.1	0	7.24	7.24	215.886	1.4319	214.454	0.999973	0.649982	139.391	1.06073	183.503	32.3829	0.939104	20.7747
0.1	0	7.25	7.25	217.28	1.44251	215.837	0.999973	0.649982	140.29	1.06763	184.688	32.592	0.945167	20.9087
0.1	0	7.26	7.26	218.683	1.45318	217.23	0.999972	0.649982	141.195	1.07457	185.88	32.8024	0.95127	21.0436
0.1	0	7.27	7.27	220.095	1.46393	218.631	0.999972	0.649982	142.106	1.08155	187.08	33.0142	0.957412	21.1793
0.1	0	7.28	7.28	221.516	1.47475	220.041	0.999972	0.649982	143.023	1.08858	188.288	33.2274	0.963593	21.3159
0.1	0	7.29	7.29	222.946	1.48563	221.46	0.999972	0.649982	143.945	1.09566	189.504	33.4419	0.969815	21.4534
0.1	0	7.3	7.3	224.385	1.49659	222.889	0.999972	0.649982	144.874	1.10278	190.728	33.6578	0.976076	21.5918
0.1	0	7.31	7.31	225.834	1.50762	224.327	0.999972	0.649981	145.808	1.10995	191.959	33.8751	0.982378	21.731
0.1	0	7.32	7.32	227.292	1.51872	225.773	0.999971	0.649981	146.749	1.11716	193.198	34.0938	0.988721	21.8712
0.1	0	7.33	7.33	228.76	1.52989	227.23	0.999971	0.649981	147.695	1.12442	194.446	34.314	0.995105	22.0123
0.1	0	7.34	7.34	230.237	1.54113	228.696	0.999971	0.649981	148.648	1.13173	195.701	34.5355	1.00153	22.1543
0.1	0	7.35	7.35	231.723	1.55245	230.171	0.999971	0.649981	149.607	1.13909	196.965	34.7585	1.008	22.2972
0.1	0	7.36	7.36	233.219	1.56384	231.655	0.999971	0.649981	150.572	1.14649	198.236	34.9829	1.0145	22.441
0.1	0	7.37	7.37	234.725	1.5753	233.15	0.99997	0.649981	151.543	1.15395	199.516	35.2087	1.02105	22.5857
0.1	0	7.38	7.38	236.24	1.58684	234.653	0.99997	0.649981	152.52	1.16145	200.804	35.436	1.02765	22.7314
0.1	0	7.39	7.39	237.766	1.59846	236.167	0.99997	0.649981	153.504	1.169	202.101	35.6648	1.03428	22.878
0.1	0	7.4	7.4	239.301	1.61015	237.69	0.99997	0.64998	154.494	1.17659	203.405	35.8951	1.04096	23.0256
0.1	0	7.41	7.41	240.846	1.62191	239.224	0.99997	0.64998	155.491	1.18424	204.719	36.1268	1.04768	23.1741
0.1	0	7.42	7.42	242.4	1.63376	240.767	0.999969	0.64998	156.494	1.19194	206.04	36.3601	1.05444	23.3236
0.1	0	7.43	7.43	243.965	1.64568	242.32	0.999969	0.64998	157.503	1.19969	207.371	36.5948	1.06125	23.474
0.1	0	7.44	7.44	245.54	1.65767	243.883	0.999969	0.64998	158.519	1.20748	208.709	36.8311	1.0681	23.6254
0.1	0	7.45	7.45	247.126	1.66975	245.456	0.999969	0.64998	159.541	1.21533	210.057	37.0688	1.075	23.7778
0.1	0	7.46	7.46	248.721	1.6819	247.039	0.999969	0.64998	160.57	1.22323	211.413	37.3081	1.08194	23.9312
0.1	0	7.47	7.47	250.327	1.69413	248.633	0.999968	0.649979	161.606	1.23118	212.778	37.549	1.08892	24.0856
0.1	0	7.48	7.48	251.943	1.70644	250.236	0.999968	0.649979	162.648	1.23919	214.151	37.7914	1.09595	24.2409
0.1	0	7.49	7.49	253.569	1.71884	251.85	0.999968	0.649979	163.698	1.24724	215.534	38.0354	1.10303	24.3973
0.1	0	7.5	7.5	255.206	1.73131	253.475	0.999968	0.649979	164.753	1.25535	216.925	38.2809	1.11015	24.5546
0.1	0	7.51	7.51	256.854	1.74386	255.11	0.999968	0.649979	165.816	1.26351	218.326	38.5281	1.11731	24.713
0.1	0	7.52	7.52	258.512	1.7565	256.755	0.999967	0.649979	166.886	1.27172	219.735	38.7768	1.12453	24.8724
0.1	0	7.53	7.53	260.181	1.76921	258.412	0.999967	0.649979	167.962	1.27999	221.154	39.0271	1.13179	25.0328
0.1	0	7.54	7.54	261.86	1.78201	260.078	0.999967	0.649979	169.045	1.28831	222.581	39.2791	1.13909	25.1943
0.1	0	7.55	7.55	263.551	1.7949	261.756	0.999967	0.649978	170.136	1.29668	224.018	39.5326	1.14645	25.3568
0.1	0	7.56	7.56	265.252	1.80786	263.444	0.999967	0.649978	171.233	1.30511	225.464	39.7878	1.15385	25.5204
0.1	0	7.57	7.57	266.965	1.82092	265.144	0.999966	0.649978	172.338	1.31359	226.92	40.0447	1.1613	25.685
0.1	0	7.58	7.58	268.688	1.83405	266.854	0.999966	0.649978	173.449	1.32213	228.385	40.3032	1.16879	25.8506
0.1	0	7.59	7.59	270.422	1.84727	268.575	0.999966	0.649978	174.568	1.33072	229.859	40.5634	1.17634	26.0174
0.1	0	7.6	7.6	272.168	1.86058	270.307	0.999966	0.649978	175.694	1.33937	231.343	40.8252	1.18393	26.1852
0.1	0	7.61	7.61	273.925	1.87397	272.051	0.999965	0.649978	176.827	1.34808	232.836	41.0887	1.19157	26.3541
0.1	0	7.62	7.62	275.693	1.88745	273.806	0.999965	0.649977	177.968	1.35684	234.339	41.354	1.19927	26.5241
0.1	0	7.63	7.63	277.473	1.90102	275.572	0.999965	0.649977	179.115	1.36566	235.852	41.6209	1.20701	26.6951
0.1	0	7.64	7.64	279.264	1.91468	277.349	0.999965	0.649977	180.271	1.37454	237.374	41.8896	1.2148	26.8673
0.1	0	7.65	7.65	281.067	1.92843	279.138	0.999965	0.649977	181.434	1.38347	238.907	42.16	1.22264	27.0406
0.1	0	7.66	7.66	282.881	1.94226	280.939	0.999964	0.649977	182.604	1.39247	240.449	42.4322	1.23053	27.215
0.1	0	7.67	7.67	284.707	1.95618	282.751	0.999964	0.649977	183.782	1.40152	242.001	42.7061	1.23848	27.3906
0.1	0	7.68	7.68	286.545	1.9702	284.575	0.999964	0.649977	184.967	1.41063	243.563	42.9817	1.24647	27.5672
0.1	0	7.69	7.69	288.395	1.98431	286.41	0.999964	0.649976	186.16	1.41979	245.135	43.2592	1.25452	27.745
0.1	0	7.7	7.7	290.256	1.9985	288.258	0.999963	0.649976	187.361	1.42902	246.718	43.5384	1.26261	27.924
0.1	0	7.71	7.71	292.13	2.01279	290.117	0.999963	0.649976	188.569	1.43831	248.31	43.8195	1.27076	28.1041
0.1	0	7.72	7.72	294.016	2.02718	291.988	0.999963	0.649976	189.785	1.44766	249.913	44.1023	1.27897	28.2854
0.1	0	7.73	7.73	295.913	2.04165	293.872	0.999963	0.649976	191.01	1.45707	251.526	44.387	1.28722	28.4678
0.1	0	7.74	7.74	297.824	2.05622	295.767	0.999962	0.649976	192.242	1.46654	253.15	44.6735	1.29553	28.6514
0.1	0	7.75	7.75	299.746	2.07089	297.675	0.999962	0.649975	193.481	1.47607	254.784	44.9619	1.30389	28.8362
0.1	0	7.76	7.76	301.681	2.08565	299.595	0.999962	0.649975	194.729	1.48567	256.429	45.2521	1.31231	29.0222
0.1	0	7.77	7.77	303.628	2.10051	301.528	0.999962	0.649975	195.985	1.49533	258.084	45.5442	1.32078	29.2094
0.1	0	7.78	7.78	305.588	2.11546	303.472	0.999961	0.649975	197.249	1.50504	259.75	45.8382	1.32931	29.3978
0.1	0	7.79	7.79	307.56	2.13051	305.43	0.999961	0.649975	198.522	1.51483	261.426	46.1341	1.33789	29.5874
0.1	0	7.8	7.8	309.546	2.14566	307.4	0.999961	0.649975	199.802	1.52467	263.114	46.4318	1.34652	29.7783
0.1	0	7.81	7.81	311.544	2.16091	309.383	0.999961	0.649974	201.091	1.53458	264.812	46.7315	1.35521	29.9703
0.1	0	7.82	7.82	313.555	2.17625	311.378	0.99996	0.649974	202.388	1.54456	266.521	47.0332	1.36396	30.1636
0.1	0	7.83	7.83	315.578	2.1917	313.387	0.99996	0.649974	203.693	1.5546	268.242	47.3368	1.37277	30.3582
0.1	0	7.84	7.84	317.615	2.20724	315.408	0.99996	0.649974	205.007	1.5647	269.973	47.6423	1.38163	30.554
0.1	0	7.85	7.85	319.665	2.22289	317.443	0.99996	0.649974	206.329	1.57487	271.716	47.9498	1.39054	30.7511
0.1	0	7.86	7.86	321.729	2.23864	319.49	0.999959	0.649974	207.66	1.58511	273.469	48.2593	1.39952	30.9494
0.1	0	7.87	7.87	323.805	2.25449	321.551	0.999959	0.649973	209	1.59541	275.235	48.5708	1.40855	31.149
0.1	0	7.88	7.88	325.895	2.27044	323.625	0.999959	0.649973	210.348	1.60578	277.011	48.8843	1.41764	31.3499
0.1	0	7.89	7.89	327.999	2.2865	325.712	0.999959	0.649973	211.704	1.61622	278.799	49.1998	1.42679	31.5521
0.1	0	7.9	7.9	330.116	2.30266	327.813	0.999958	0.649973	213.07	1.62673	280.598	49.5174	1.436	31.7556
0.1	0	7.91	7.91	332.247	2.31893	329.928	0.999958	0.649973	214.444	1.6373	282.41	49.837	1.44527	31.9605
0.1	0	7.92	7.92	334.391	2.3353	332.056	0.999958	0.649973	215.827	1.64794	284.232	50.1586	1.4546	32.1666
0.1	0	7.93	7.93	336.549	2.35178	334.197	0.999958	0.649972	217.219	1.65865	286.067	50.4824	1.46399	32.3741
0.1	0	7.94	7.94	338.721	2.36837	336.353	0.999957	0.649972	218.62	1.66944	287.913	50.8082	1.47344	32.5829
0.1	0	7.95	7.95	340.908	2.38507	338.523	0.999957	0.649972	220.03	1.68029	289.771	51.1361	1.48295	32.793
0.1	0	7.96	7.96	343.108	2.40187	340.706	0.999957	0.649972	221.449	1.69121	291.642	51.4662	1.49252	33.0045
0.1	0	7.97	7.97	345.322	2.41878	342.904	0.999956	0.649972	222.878	1.7022	293.524	51.7984	1.50215	33.2174
0.1	0	7.98	7.98	347.551	2.4358	345.115	0.999956	0.649972	224.315	1.71327	295.419	52.1327	1.51185	33.4316
0.1	0	7.99	7.99	349.794	2.45293	347.341	0.999956	0.649971	225.762	1.7244	297.325	52.4692	1.52161	33.6473
0.1	0	8	8	352.052	2.47018	349.582	0.999956	0.649971	227.218	1.73561	299.244	52.8078	1.53143	33.8643
0.1	0	8.01	8.01	354.324	2.48753	351.837	0.999955	0.649971	228.684	1.74681	301.176	53.1486	1.54131	34.0827
0.1	0	8.02	8.02	356.611	2.505	354.106	0.999955	0.649971	230.159	1.75808	303.119	53.4916	1.55126	34.3025
0.1	0	8.03	8.03	358.913	2.52258	356.39	0.999955	0.649971	231.643	1.76942	305.076	53.8369	1.56127	34.5238
0.1	0	8.04	8.04	361.229	2.54028	358.689	0.999954	0.64997	233.137	1.78083	307.045	54.1843	1.57135	34.7465
0.1	0	8.05	8.05	363.56	2.55809	361.002	0.999954	0.64997	234.641	1.79232	309.026	54.5341	1.58149	34.9706
0.1	0	8.06	8.06	365.907	2.57601	363.331	0.999954	0.64997	236.154	1.80388	311.021	54.886	1.59169	35.1961
0.1	0	8.07	8.07	368.268	2.59405	365.674	0.999954	0.64997	237.677	1.81552	313.028	55.2402	1.60197	35.4231
0.1	0	8.08	8.08	370.645	2.6122	368.033	0.999953	0.64997	239.21	1.82723	315.048	55.5968	1.61231	35.6516
0.1	0	8.09	8.09	373.037	2.63048	370.407	0.999953	0.649969	240.753	1.83902	317.082	55.9556	1.62271	35.8815
0.1	0	8.1	8.1	375.445	2.64887	372.796	0.999953	0.649969	242.306	1.85089	319.128	56.3167	1.63318	36.113
0.1	0	8.11	8.11	377.868	2.66737	375.2	0.999952	0.649969	243.869	1.86283	321.188	56.6802	1.64372	36.3459
0.1	0	8.12	8.12	380.306	2.686	377.62	0.999952	0.649969	245.442	1.87484	323.26	57.046	1.65433	36.5803
0.1	0	8.13	8.13	382.761	2.70475	380.056	0.999952	0.649969	247.025	1.88694	325.347	57.4141	1.66501	36.8162
0.1	0	8.14	8.14	385.231	2.72362	382.508	0.999951	0.649968	248.618	1.89911	327.446	57.7847	1.67576	37.0537
0.1	0	8.15	8.15	387.717	2.74261	384.975	0.999951	0.649968	250.221	1.91136	329.56	58.1576	1.68657	37.2927
0.1	0	8.16	8.16	390.22	2.76173	387.458	0.999951	0.649968	251.835	1.92369	331.687	58.5329	1.69745	37.5332
0.1	0	8.17	8.17	392.738	2.78096	389.957	0.99995	0.649968	253.459	1.9361	333.827	58.9107	1.70841	37.7753
0.1	0	8.18	8.18	395.272	2.80032	392.472	0.99995	0.649968	255.094	1.9486	335.982	59.2909	1.71944	38.0189
0.1	0	8.19	8.19	397.823	2.81981	395.004	0.99995	0.649967	256.739	1.96117	338.15	59.6735	1.73053	38.2641
0.1	0	8.2	8.2	400.391	2.83942	397.551	0.99995	0.649967	258.395	1.97382	340.332	60.0586	1.7417	38.5109
0.1	0	8.21	8.21	402.975	2.85916	400.116	0.999949	0.649967	260.062	1.98655	342.529	60.4462	1.75294	38.7593
0.1	0	8.22	8.22	405.575	2.87903	402.696	0.999949	0.649967	261.739	1.99937	344.739	60.8363	1.76425	39.0093
0.1	0	8.23	8.23	408.193	2.89902	405.294	0.999949	0.649967	263.427	2.01227	346.964	61.2289	1.77564	39.2609
0.1	0	8.24	8.24	410.827	2.91914	407.908	0.999948	0.649966	265.126	2.02525	349.203	61.6241	1.7871	39.5141
0.1	0	8.25	8.25	413.478	2.93939	410.539	0.999948	0.649966	266.836	2.03831	351.457	62.0217	1.79863	39.769
0.1	0	8.26	8.26	416.147	2.95978	413.187	0.999948	0.649966	268.557	2.05146	353.725	62.422	1.81024	40.0255
0.1	0	8.27	8.27	418.832	2.98029	415.852	0.999947	0.649966	270.289	2.0647	356.007	62.8248	1.82192	40.2836
0.1	0	8.28	8.28	421.535	3.00094	418.534	0.999947	0.649965	272.033	2.07802	358.305	63.2303	1.83368	40.5434
0.1	0	8.29	8.29	424.255	3.02172	421.234	0.999947	0.649965	273.787	2.09142	360.617	63.6383	1.84551	40.8049
0.1	0	8.3	8.3	426.993	3.04263	423.951	0.999946	0.649965	275.553	2.10491	362.944	64.049	1.85742	41.0681
0.1	0	8.31	8.31	429.749	3.06368	426.685	0.999946	0.649965	277.33	2.11849	365.287	64.4623	1.86941	41.333
0.1	0	8.32	8.32	432.522	3.08487	429.437	0.999945	0.649965	279.119	2.13216	367.644	64.8783	1.88147	41.5996
0.1	0	8.33	8.33	435.313	3.10619	432.207	0.999945	0.649964	280.919	2.14591	370.016	65.297	1.89361	41.8679
0.1	0	8.34	8.34	438.123	3.12765	434.995	0.999945	0.649964	282.731	2.15976	372.404	65.7184	1.90583	42.1379
0.1	0	8.35	8.35	440.95	3.14925	437.801	0.999944	0.649964	284.555	2.17369	374.807	66.1425	1.91813	42.4097
0.1	0	8.36	8.36	443.795	3.17098	440.624	0.999944	0.649964	286.39	2.18771	377.226	66.5693	1.93051	42.6832
0.1	0	8.37	8.37	446.659	3.19286	443.466	0.999944	0.649963	288.237	2.20183	379.66	66.9989	1.94297	42.9585
0.1	0	8.38	8.38	449.542	3.21488	446.327	0.999943	0.649963	290.096	2.21603	382.11	67.4313	1.95551	43.2355
0.1	0	8.39	8.39	452.443	3.23704	449.206	0.999943	0.649963	291.967	2.23033	384.576	67.8664	1.96813	43.5144
0.1	0	8.4	8.4	455.362	3.25934	452.103	0.999943	0.649963	293.85	2.24472	387.058	68.3043	1.98083	43.795
0.1	0	8.41	8.41	458.301	3.28179	455.019	0.999942	0.649962	295.745	2.2592	389.556	68.7451	1.99361	44.0775
0.1	0	8.42	8.42	461.258	3.30438	457.954	0.999942	0.649962	297.653	2.27377	392.07	69.1887	2.00647	44.3618
0.1	0	8.43	8.43	464.235	3.32712	460.908	0.999941	0.649962	299.572	2.28844	394.6	69.6352	2.01942	44.6479
0.1	0	8.44	8.44	467.231	3.35	463.881	0.999941	0.649962	301.505	2.3032	397.146	70.0846	2.03245	44.9359
0.1	0	8.45	8.45	470.246	3.37303	466.873	0.999941	0.649961	303.449	2.31806	399.709	70.5368	2.04557	45.2257
0.1	0	8.46	8.46	473.28	3.39622	469.884	0.99994	0.649961	305.406	2.33302	402.288	70.992	2.05877	45.5174
0.1	0	8.47	8.47	476.334	3.41955	472.915	0.99994	0.649961	307.376	2.34807	404.884	71.4501	2.07205	45.8109
0.1	0	8.48	8.48	479.408	3.44303	475.965	0.99994	0.649961	309.358	2.36321	407.497	71.9112	2.08542	46.1064
0.1	0	8.49	8.49	482.501	3.46666	479.035	0.999939	0.64996	311.354	2.37846	410.126	72.3752	2.09888	46.4038
0.1	0	8.5	8.5	485.615	3.49044	482.125	0.999939	0.64996	313.362	2.3938	412.773	72.8422	2.11243	46.7031
0.1	0	8.51	8.51	488.749	3.51438	485.234	0.999938	0.64996	315.383	2.40925	415.436	73.3123	2.12606	47.0043
0.1	0	8.52	8.52	491.902	3.53847	488.364	0.999938	0.64996	317.417	2.42479	418.117	73.7854	2.13978	47.3074
0.1	0	8.53	8.53	495.077	3.56272	491.514	0.999938	0.649959	319.464	2.44043	420.815	74.2615	2.15358	47.6125
0.1	0	8.54	8.54	498.271	3.58713	494.684	0.999937	0.649959	321.524	2.45617	423.531	74.7407	2.16748	47.9196
0.1	0	8.55	8.55	501.486	3.61169	497.875	0.999937	0.649959	323.598	2.47202	426.264	75.223	2.18147	48.2287
0.1	0	8.56	8.56	504.722	3.63641	501.086	0.999936	0.649959	325.685	2.48797	429.014	75.7084	2.19554	48.5397
0.1	0	8.57	8.57	507.979	3.66129	504.318	0.999936	0.649958	327.786	2.50402	431.782	76.1969	2.20971	48.8528
0.1	0	8.58	8.58	511.257	3.68633	507.571	0.999936	0.649958	329.9	2.52017	434.569	76.6886	2.22397	49.1679
0.1	0	8.59	8.59	514.556	3.71153	510.845	0.999935	0.649958	332.027	2.53643	437.373	77.1834	2.23832	49.485
0.1	0	8.6	8.6	517.876	3.73689	514.14	0.999935	0.649958	334.169	2.55279	440.195	77.6815	2.25276	49.8041
0.1	0	8.61	8.61	521.218	3.76242	517.456	0.999934	0.649957	336.324	2.56926	443.035	78.1827	2.2673	50.1253
0.1	0	8.62	8.62	524.581	3.78811	520.793	0.999934	0.649957	338.493	2.58583	445.894	78.6872	2.28193	50.4486
0.1	0	8.63	8.63	527.966	3.81397	524.152	0.999933	0.649957	340.676	2.60252	448.771	79.1949	2.29665	50.774
0.1	0	8.64	8.64	531.373	3.84	527.533	0.999933	0.649956	342.874	2.6193	451.667	79.706	2.31147	51.1015
0.1	0	8.65	8.65	534.802	3.86619	530.936	0.999933	0.649956	345.085	2.6362	454.582	80.2203	2.32639	51.431
0.1	0	8.66	8.66	538.253	3.89255	534.36	0.999932	0.649956	347.311	2.65321	457.515	80.7379	2.3414	51.7627
0.1	0	8.67	8.67	541.726	3.91908	537.807	0.999932	0.649956	349.55	2.67032	460.467	81.2589	2.35651	52.0966
0.1	0	8.68	8.68	545.221	3.94579	541.275	0.999931	0.649955	351.805	2.68755	463.438	81.7832	2.37171	52.4326
0.1	0	8.69	8.69	548.739	3.97266	544.767	0.999931	0.649955	354.074	2.70489	466.428	82.3109	2.38702	52.7707
0.1	0	8.7	8.7	552.28	3.99971	548.28	0.99993	0.649955	356.357	2.72234	469.438	82.842	2.40242	53.1111
0.1	0	8.71	8.71	555.844	4.02694	551.817	0.99993	0.649954	358.656	2.7399	472.467	83.3765	2.41792	53.4536
0.1	0	8.72	8.72	559.43	4.05433	555.376	0.999929	0.649954	360.969	2.75758	475.516	83.9145	2.43352	53.7984
0.1	0	8.73	8.73	563.04	4.08191	558.958	0.999929	0.649954	363.297	2.77536	478.584	84.456	2.44922	54.1453
0.1	0	8.74	8.74	566.673	4.10966	562.563	0.999929	0.649954	365.64	2.79327	481.672	85.0009	2.46503	54.4945
0.1	0	8.75	8.75	570.329	4.1376	566.192	0.999928	0.649953	367.998	2.81129	484.78	85.5494	2.48093	54.846
0.1	0	8.76	8.76	574.009	4.16571	569.844	0.999928	0.649953	370.371	2.82942	487.908	86.1014	2.49694	55.1997
0.1	0	8.77	8.77	577.713	4.194	573.519	0.999927	0.649953	372.76	2.84768	491.056	86.6569	2.51305	55.5557
0.1	0	8.78	8.78	581.441	4.22248	577.218	0.999927	0.649952	375.164	2.86605	494.224	87.2161	2.52927	55.914
0.1	0	8.79	8.79	585.192	4.25114	580.941	0.999926	0.649952	377.584	2.88454	497.413	87.7788	2.54559	56.2746
0.1	0	8.8	8.8	588.968	4.27999	584.688	0.999926	0.649952	380.019	2.90315	500.623	88.3452	2.56201	56.6376
0.1	0	8.81	8.81	592.768	4.30902	588.459	0.999925	0.649951	382.47	2.92187	503.853	88.9152	2.57854	57.0029
0.1	0	8.82	8.82	596.593	4.33824	592.255	0.999925	0.649951	384.937	2.94072	507.104	89.4889	2.59518	57.3705
0.1	0	8.83	8.83	600.442	4.36764	596.075	0.999924	0.649951	387.419	2.95969	510.376	90.0663	2.61192	57.7405
0.1	0	8.84	8.84	604.316	4.39724	599.919	0.999924	0.64995	389.918	2.97879	513.669	90.6475	2.62878	58.1129
0.1	0	8.85	8.85	608.216	4.42703	603.789	0.999923	0.64995	392.433	2.998	516.983	91.2323	2.64574	58.4877
0.1	0	8.86	8.86	612.14	4.45701	607.683	0.999923	0.64995	394.963	3.01734	520.319	91.821	2.66281	58.8649
0.1	0	8.87	8.87	616.09	4.48718	611.602	0.999922	0.64995	397.511	3.03681	523.676	92.4134	2.67999	59.2445
0.1	0	8.88	8.88	620.065	4.51755	615.547	0.999922	0.649949	400.074	3.0564	527.055	93.0097	2.69728	59.6266
0.1	0	8.89	8.89	624.065	4.54811	619.517	0.999921	0.649949	402.655	3.07612	530.456	93.6098	2.71468	60.0112
0.1	0	8.9	8.9	628.092	4.57888	623.513	0.999921	0.649949	405.251	3.09596	533.878	94.2138	2.7322	60.3982
0.1	0	8.91	8.91	632.145	4.60983	627.535	0.99992	0.649948	407.865	3.11593	537.323	94.8217	2.74983	60.7877
0.1	0	8.92	8.92	636.223	4.64099	631.582	0.99992	0.649948	410.495	3.13603	540.79	95.4335	2.76757	61.1798
0.1	0	8.93	8.93	640.328	4.67235	635.656	0.999919	0.649948	413.143	3.15626	544.279	96.0492	2.78543	61.5743
0.1	0	8.94	8.94	644.46	4.70392	639.756	0.999919	0.649947	415.807	3.17662	547.791	96.6689	2.8034	61.9714
0.1	0	8.95	8.95	648.618	4.73568	643.882	0.999918	0.649947	418.489	3.19712	551.325	97.2926	2.82149	62.3711
0.1	0	8.96	8.96	652.803	4.76765	648.035	0.999918	0.649947	421.188	3.21774	554.882	97.9204	2.83969	62.7734
0.1	0	8.97	8.97	657.014	4.79983	652.215	0.999917	0.649946	423.904	3.2385	558.462	98.5522	2.85801	63.1782
0.1	0	8.98	8.98	661.253	4.83222	656.421	0.999917	0.649946	426.638	3.25939	562.065	99.188	2.87645	63.5857
0.1	0	8.99	8.99	665.52	4.86481	660.655	0.999916	0.649945	429.39	3.28042	565.692	99.828	2.89501	63.9957
0.1	0	9	9	669.814	4.89761	664.916	0.999916	0.649945	432.159	3.30158	569.342	100.472	2.91369	64.4085
0.1	0	9.01	9.01	674.135	4.93063	669.205	0.999915	0.649945	434.946	3.32288	573.015	101.12	2.93249	64.8238
0.1	0	9.02	9.02	678.485	4.96386	673.521	0.999914	0.649944	437.751	3.34431	576.712	101.773	2.95141	65.2419
0.1	0	9.03	9.03	682.862	4.9973	677.865	0.999914	0.649944	440.574	3.36589	580.433	102.429	2.97045	65.6627
0.1	0	9.04	9.04	687.268	5.03096	682.237	0.999913	0.649944	443.416	3.3876	584.178	103.09	2.98962	66.0861
0.1	0	9.05	9.05	691.702	5.06484	686.637	0.999913	0.649943	446.275	3.40945	587.947	103.755	3.0089	66.5124
0.1	0	9.06	9.06	696.165	5.09893	691.066	0.999912	0.649943	449.153	3.43145	591.74	104.425	3.02832	66.9413
0.1	0	9.07	9.07	700.656	5.13325	695.523	0.999912	0.649943	452.05	3.45358	595.558	105.098	3.04786	67.373
0.1	0	9.08	9.08	705.177	5.16778	700.009	0.999911	0.649942	454.966	3.47586	599.4	105.777	3.06752	67.8075
0.1	0	9.09	9.09	709.727	5.20254	704.524	0.999911	0.649942	457.9	3.49829	603.268	106.459	3.08731	68.2448
0.1	0	9.1	9.1	714.306	5.23752	709.068	0.99991	0.649941	460.853	3.52085	607.16	107.146	3.10723	68.685
0.1	0	9.11	9.11	718.914	5.27273	713.641	0.999909	0.649941	463.825	3.54357	611.077	107.837	3.12728	69.1279
0.1	0	9.12	9.12	723.552	5.30817	718.244	0.999909	0.649941	466.816	3.56643	615.02	108.533	3.14745	69.5737
0.1	0	9.13	9.13	728.221	5.34383	722.877	0.999908	0.64994	469.827	3.58943	618.987	109.233	3.16776	70.0224
0.1	0	9.14	9.14	732.919	5.37973	727.539	0.999908	0.64994	472.857	3.61259	622.981	109.938	3.1882	70.474
0.1	0	9.15	9.15	737.647	5.41585	732.232	0.999907	0.64994	475.906	3.63589	627	110.647	3.20877	70.9285
0.1	0	9.16	9.16	742.406	5.45221	736.954	0.999906	0.649939	478.975	3.65935	631.046	111.361	3.22947	71.3859
0.1	0	9.17	9.17	747.196	5.4888	741.707	0.999906	0.649939	482.064	3.68295	635.117	112.079	3.2503	71.8463
0.1	0	9.18	9.18	752.017	5.52563	746.491	0.999905	0.649938	485.173	3.70671	639.214	112.803	3.27127	72.3097
0.1	0	9.19	9.19	756.869	5.5627	751.306	0.999905	0.649938	488.302	3.73062	643.338	113.53	3.29238	72.776
0.1	0	9.2	9.2	761.752	5.60001	756.152	0.999904	0.649938	491.451	3.75469	647.489	114.263	3.31362	73.2453
0.1	0	9.21	9.21	766.666	5.63755	761.029	0.999903	0.649937	494.621	3.77891	651.666	115	3.335	73.7177
0.1	0	9.22	9.22	771.612	5.67534	765.937	0.999903	0.649937	497.811	3.80329	655.87	115.742	3.35651	74.1931
0.1	0	9.23	9.23	776.59	5.71338	770.877	0.999902	0.649936	501.021	3.82782	660.102	116.489	3.37817	74.6716
0.1	0	9.24	9.24	781.601	5.75165	775.849	0.999901	0.649936	504.252	3.85252	664.361	117.24	3.39996	75.1532
0.1	0	9.25	9.25	786.643	5.79018	780.853	0.999901	0.649936	507.504	3.87737	668.647	117.996	3.4219	75.6378
0.1	0	9.26	9.26	791.718	5.82895	785.889	0.9999	0.649935	510.777	3.90238	672.96	118.758	3.44397	76.1256
0.1	0	9.27	9.27	796.826	5.86798	790.958	0.9999	0.649935	514.071	3.92756	677.302	119.524	3.46619	76.6166
0.1	0	9.28	9.28	801.967	5.90725	796.059	0.999899	0.649934	517.386	3.95289	681.672	120.295	3.48856	77.1107
0.1	0	9.29	9.29	807.141	5.94678	801.194	0.999898	0.649934	520.723	3.97839	686.069	121.071	3.51106	77.608
0.1	0	9.3	9.3	812.348	5.98657	806.361	0.999898	0.649933	524.081	4.00406	690.496	121.852	3.53371	78.1084
0.1	0	9.31	9.31	817.589	6.02661	811.562	0.999897	0.649933	527.461	4.02989	694.95	122.638	3.55651	78.6122
0.1	0	9.32	9.32	822.863	6.06691	816.796	0.999896	0.649933	530.863	4.05588	699.434	123.429	3.57946	79.1191
0.1	0	9.33	9.33	828.172	6.10746	822.064	0.999896	0.649932	534.286	4.08205	703.946	124.226	3.60255	79.6294
0.1	0	9.34	9.34	833.515	6.14828	827.366	0.999895	0.649932	537.732	4.10838	708.488	125.027	3.62579	80.1429
0.1	0	9.35	9.35	838.892	6.18937	832.703	0.999894	0.649931	541.199	4.13488	713.058	125.834	3.64918	80.6598
0.1	0	9.36	9.36	844.304	6.23072	838.073	0.999894	0.649931	544.69	4.16156	717.658	126.646	3.67272	81.1799
0.1	0	9.37	9.37	849.751	6.27233	843.479	0.999893	0.64993	548.202	4.1884	722.288	127.463	3.69642	81.7034
0.1	0	9.38	9.38	855.233	6.31422	848.919	0.999892	0.64993	551.738	4.21542	726.948	128.285	3.72026	82.2304
0.1	0	9.39	9.39	860.75	6.35637	854.394	0.999891	0.649929	555.296	4.24261	731.638	129.113	3.74426	82.7607
0.1	0	9.4	9.4	866.303	6.3988	859.904	0.999891	0.649929	558.877	4.26998	736.358	129.945	3.76842	83.2944
0.1	0	9.41	9.41	871.892	6.4415	865.451	0.99989	0.649929	562.481	4.29753	741.108	130.784	3.79273	83.8315
0.1	0	9.42	9.42	877.517	6.48447	871.032	0.999889	0.649928	566.108	4.32525	745.889	131.628	3.8172	84.3722
0.1	0	9.43	9.43	883.178	6.52772	876.65	0.999889	0.649928	569.759	4.35315	750.701	132.477	3.84182	84.9163
0.1	0	9.44	9.44	888.876	6.57126	882.304	0.999888	0.649927	573.434	4.38123	755.544	133.331	3.86661	85.4639
0.1	0	9.45	9.45	894.61	6.61507	887.995	0.999887	0.649927	577.132	4.4095	760.418	134.191	3.89155	86.015
0.1	0	9.46	9.46	900.381	6.65916	893.722	0.999886	0.649926	580.853	4.43794	765.324	135.057	3.91666	86.5697
0.1	0	9.47	9.47	906.19	6.70354	899.486	0.999886	0.649926	584.599	4.46657	770.261	135.928	3.94193	87.128
0.1	0	9.48	9.48	912.036	6.74821	905.287	0.999885	0.649925	588.369	4.49538	775.23	136.805	3.96736	87.6899
0.1	0	9.49	9.49	917.919	6.79316	911.126	0.999884	0.649925	592.164	4.52438	780.231	137.688	3.99295	88.2554
0.1	0	9.5	9.5	923.841	6.83841	917.003	0.999884	0.649924	595.982	4.55357	785.265	138.576	4.01871	88.8245
0.1	0	9.51	9.51	929.801	6.88394	922.917	0.999883	0.649924	599.826	4.58294	790.331	139.47	4.04463	89.3973
0.1	0	9.52	9.52	935.799	6.92977	928.869	0.999882	0.649923	603.694	4.61251	795.429	140.37	4.07073	89.9739
0.1	0	9.53	9.53	941.836	6.9759	934.86	0.999881	0.649923	607.587	4.64226	800.561	141.275	4.09699	90.5541
0.1	0	9.54	9.54	947.912	7.02232	940.89	0.999881	0.649922	611.505	4.67221	805.725	142.187	4.12342	91.138
0.1	0	9.55	9.55	954.027	7.06904	946.958	0.99988	0.649922	615.449	4.70235	810.923	143.104	4.15002	91.7258
0.1	0	9.56	9.56	960.181	7.11606	953.065	0.999879	0.649921	619.418	4.73268	816.154	144.027	4.17679	92.3173
0.1	0	9.57	9.57	966.376	7.16339	959.212	0.999878	0.649921	623.412	4.76321	821.419	144.956	4.20373	92.9126
0.1	0	9.58	9.58	972.61	7.21102	965.399	0.999877	0.64992	627.432	4.79394	826.718	145.891	4.23085	93.5118
0.1	0	9.59	9.59	978.884	7.25896	971.625	0.999877	0.64992	631.478	4.82486	832.051	146.833	4.25815	94.1148
0.1	0	9.6	9.6	985.199	7.30721	977.892	0.999876	0.649919	635.551	4.85599	837.419	147.78	4.28562	94.7218
0.1	0	9.61	9.61	991.554	7.35577	984.199	0.999875	0.649919	639.649	4.88731	842.821	148.733	4.31326	95.3326
0.1	0	9.62	9.62	997.951	7.40464	990.546	0.999874	0.649918	643.774	4.91884	848.258	149.693	4.34109	95.9474
0.1	0	9.63	9.63	1004.39	7.45383	996.935	0.999873	0.649918	647.926	4.95057	853.73	150.658	4.36909	96.5661
0.1	0	9.64	9.64	1010.87	7.50334	1003.36	0.999873	0.649917	652.104	4.9825	859.238	151.63	4.39728	97.1888
0.1	0	9.65	9.65	1017.39	7.55316	1009.84	0.999872	0.649917	656.309	5.01464	864.781	152.608	4.42564	97.8156
0.1	0	9.66	9.66	1023.95	7.60331	1016.35	0.999871	0.649916	660.541	5.04699	870.359	153.593	4.45419	98.4464
0.1	0	9.67	9.67	1030.56	7.65378	1022.9	0.99987	0.649916	664.801	5.07955	875.974	154.584	4.48292	99.0812
0.1	0	9.68	9.68	1037.21	7.70458	1029.5	0.999869	0.649915	669.088	5.11232	881.625	155.581	4.51184	99.7201
0.1	0	9.69	9.69	1043.9	7.7557	1036.14	0.999868	0.649914	673.403	5.1453	887.312	156.584	4.54095	100.363
0.1	0	9.7	9.7	1050.63	7.80715	1042.82	0.999868	0.649914	677.745	5.17849	893.036	157.595	4.57024	101.01
0.1	0	9.71	9.71	1057.41	7.85894	1049.55	0.999867	0.649913	682.116	5.21189	898.797	158.611	4.59972	101.662
0.1	0	9.72	9.72	1064.23	7.91106	1056.32	0.999866	0.649913	686.514	5.24551	904.595	159.634	4.6294	102.317
0.1	0	9.73	9.73	1071.09	7.96351	1063.13	0.999865	0.649912	690.942	5.27935	910.43	160.664	4.65926	102.977
0.1	0	9.74	9.74	1078	8.0163	1069.99	0.999864	0.649912	695.397	5.31341	916.303	161.701	4.68932	103.641
0.1	0	9.75	9.75	1084.96	8.06944	1076.89	0.999863	0.649911	699.881	5.34768	922.214	162.744	4.71956	104.31
0.1	0	9.76	9.76	1091.96	8.12291	1083.83	0.999862	0.649911	704.395	5.38218	928.163	163.793	4.75001	104.982
0.1	0	9.77	9.77	1099	8.17674	1090.82	0.999861	0.64991	708.937	5.4169	934.15	164.85	4.78065	105.659
0.1	0	9.78	9.78	1106.09	8.23091	1097.86	0.999861	0.649909	713.509	5.45184	940.176	165.913	4.81149	106.341
0.1	0	9.79	9.79	1113.22	8.28542	1104.94	0.99986	0.649909	718.11	5.48701	946.241	166.984	4.84253	107.026
0.1	0	9.8	9.8	1120.41	8.34029	1112.07	0.999859	0.649908	722.74	5.5224	952.345	168.061	4.87377	107.716
0.1	0	9.81	9.81	1127.63	8.39552	1119.24	0.999858	0.649908	727.401	5.55803	958.488	169.145	4.9052	108.411
0.1	0	9.82	9.82	1134.91	8.4511	1126.46	0.999857	0.649907	732.092	5.59388	964.671	170.236	4.93685	109.11
0.1	0	9.83	9.83	1142.23	8.50704	1133.72	0.999856	0.649906	736.813	5.62997	970.894	171.334	4.96869	109.814
0.1	0	9.84	9.84	1149.6	8.56334	1141.03	0.999855	0.649906	741.564	5.66628	977.157	172.439	5.00074	110.522
0.1	0	9.85	9.85	1157.01	8.62	1148.39	0.999854	0.649905	746.346	5.70283	983.46	173.552	5.033	111.235
0.1	0	9.86	9.86	1164.48	8.67703	1155.8	0.999853	0.649905	751.159	5.73962	989.804	174.671	5.06547	111.952
0.1	0	9.87	9.87	1171.99	8.73442	1163.25	0.999852	0.649904	756.002	5.77665	996.189	175.798	5.09814	112.674
0.1	0	9.88	9.88	1179.55	8.79219	1170.75	0.999851	0.649903	760.877	5.81391	1002.61	176.932	5.13103	113.4
0.1	0	9.89	9.89	1187.16	8.85033	1178.31	0.99985	0.649903	765.784	5.85141	1009.08	178.073	5.16413	114.132
0.1	0	9.9	9.9	1194.81	8.90884	1185.9	0.999849	0.649902	770.722	5.88916	1015.59	179.222	5.19744	114.868
0.1	0	9.91	9.91	1202.52	8.96774	1193.55	0.999848	0.649901	775.692	5.92715	1022.14	180.378	5.23097	115.608
0.1	0	9.92	9.92	1210.28	9.02701	1201.25	0.999847	0.649901	780.694	5.96538	1028.74	181.542	5.26471	116.354
0.1	0	9.93	9.93	1218.08	9.08666	1209	0.999846	0.6499	785.728	6.00386	1035.37	182.713	5.29867	117.104
0.1	0	9.94	9.94	1225.94	9.1467	1216.8	0.999845	0.6499	790.795	6.04259	1042.05	183.891	5.33285	117.859
0.1	0	9.95	9.95	1233.85	9.20713	1224.64	0.999844	0.649899	795.894	6.08157	1048.77	185.077	5.36725	118.619
0.1	0	9.96	9.96	1241.81	9.26794	1232.54	0.999843	0.649898	801.026	6.1208	1055.54	186.271	5.40187	119.384
0.1	0	9.97	9.97	1249.82	9.32915	1240.49	0.999842	0.649898	806.191	6.16029	1062.35	187.473	5.43671	120.154
0.1	0	9.98	9.98	1257.88	9.39075	1248.49	0.999841	0.649897	811.39	6.20002	1069.2	188.682	5.47178	120.929
0.1	0	9.99	9.99	1265.99	9.45275	1256.54	0.99984	0.649896	816.622	6.24002	1076.1	189.899	5.50708	121.708
0.1	0.0006	10	10	1274.16	9.51515	1264.65	0.999839	0.649506	821.395	6.28027	1083.04	191.124	5.5426	122.493
0.1	0.00125	10.01	10.01	1282.38	9.57796	1272.8	0.999813	0.649066	826.13	6.32078	1090.02	192.356	5.57833	123.209
0.1	0.0019	10.02	10.02	1290.64	9.64116	1281	0.999787	0.648627	830.888	6.36156	1097.04	193.595	5.61427	123.919
0.1	0.00255	10.03	10.03	1298.95	9.70478	1289.24	0.999761	0.648188	835.67	6.40259	1104.1	194.842	5.65041	124.633
0.1	0.0032	10.04	10.04	1307.3	9.7688	1297.53	0.999735	0.647748	840.475	6.44389	1111.21	196.095	5.68676	125.35
0.1	0.00385	10.05	10.05	1315.71	9.83324	1305.87	0.999709	0.647309	845.304	6.48546	1118.35	197.356	5.72332	126.071
0.1	0.0045	10.06	10.06	1324.16	9.8981	1314.26	0.999683	0.64687	850.156	6.5273	1125.54	198.624	5.76009	126.796
0.1	0.00515	10.07	10.07	1332.66	9.96337	1322.7	0.999657	0.646431	855.033	6.5694	1132.76	199.899	5.79708	127.523
0.1	0.0058	10.08	10.08	1341.21	10.0291	1331.18	0.999631	0.645991	859.933	6.61178	1140.03	201.182	5.83427	128.255
0.1	0.00645	10.09	10.09	1349.81	10.0952	1339.72	0.999605	0.645552	864.857	6.65443	1147.34	202.472	5.87168	128.99
0.1	0.0071	10.1	10.1	1358.46	10.1617	1348.3	0.999579	0.645113	869.805	6.69736	1154.69	203.769	5.9093	129.728
0.1	0.00775	10.11	10.11	1367.16	10.2287	1356.93	0.999553	0.644674	874.777	6.74056	1162.08	205.074	5.94714	130.471
0.1	0.0084	10.12	10.12	1375.91	10.2961	1365.61	0.999527	0.644235	879.773	6.78404	1169.52	206.386	5.98519	131.217
0.1	0.00905	10.13	10.13	1384.7	10.3639	1374.34	0.9995	0.643796	884.794	6.8278	1177	207.705	6.02346	131.966
0.1	0.0097	10.14	10.14	1393.55	10.4322	1383.12	0.999474	0.643357	889.839	6.87184	1184.52	209.033	6.06195	132.719
0.1	0.01035	10.15	10.15	1402.45	10.5009	1391.95	0.999448	0.642918	894.908	6.91617	1192.08	210.367	6.10065	133.476
0.1	0.011	10.16	10.16	1411.4	10.5701	1400.83	0.999422	0.642478	900.002	6.96078	1199.69	211.71	6.13958	134.236
0.1	0.01165	10.17	10.17	1420.4	10.6397	1409.76	0.999396	0.642039	905.121	7.00569	1207.34	213.06	6.17873	135
0.1	0.0123	10.18	10.18	1429.45	10.7098	1418.74	0.99937	0.6416	910.264	7.05088	1215.03	214.417	6.21811	135.768
0.1	0.01295	10.19	10.19	1438.55	10.7803	1427.77	0.999344	0.641161	915.432	7.09636	1222.77	215.783	6.2577	136.54
0.1	0.0136	10.2	10.2	1447.71	10.8512	1436.86	0.999317	0.640722	920.625	7.14214	1230.55	217.156	6.29752	137.315
0.1	0.01425	10.21	10.21	1456.91	10.9227	1445.99	0.999291	0.640283	925.844	7.18821	1238.38	218.537	6.33757	138.094
0.1	0.0149	10.22	10.22	1466.17	10.9945	1455.18	0.999265	0.639844	931.087	7.23457	1246.25	219.926	6.37785	138.877
0.1	0.01555	10.23	10.23	1475.48	11.0669	1464.42	0.999239	0.639406	936.355	7.28124	1254.16	221.322	6.41835	139.663
0.1	0.0162	10.24	10.24	1484.85	11.1397	1473.71	0.999213	0.638967	941.649	7.32821	1262.12	222.727	6.45908	140.453
0.1	0.01685	10.25	10.25	1494.26	11.213	1483.05	0.999187	0.638528	946.968	7.37548	1270.12	224.139	6.50004	141.247
0.1	0.0175	10.26	10.26	1503.73	11.2867	1492.45	0.99916	0.638089	952.313	7.42306	1278.17	225.56	6.54123	142.045
0.1	0.01815	10.27	10.27	1513.26	11.361	1501.89	0.999134	0.63765	957.683	7.47094	1286.27	226.988	6.58266	142.847
0.1	0.0188	10.28	10.28	1522.83	11.4357	1511.4	0.999108	0.637211	963.078	7.51913	1294.41	228.425	6.62432	143.652
0.1	0.01945	10.29	10.29	1532.46	11.5109	1520.95	0.999082	0.636772	968.5	7.56764	1302.59	229.869	6.66621	144.462
0.1	0.0201	10.3	10.3	1542.15	11.5865	1530.56	0.999056	0.636333	973.947	7.61645	1310.83	231.322	6.70834	145.275
0.1	0.02075	10.31	10.31	1551.89	11.6627	1540.22	0.999029	0.635895	979.42	7.66558	1319.1	232.783	6.75071	146.092
0.1	0.0214	10.32	10.32	1561.68	11.7394	1549.94	0.999003	0.635456	984.92	7.71503	1327.43	234.252	6.79331	146.913
0.1	0.02205	10.33	10.33	1571.53	11.8165	1559.71	0.998977	0.635017	990.445	7.7648	1335.8	235.73	6.83616	147.738
0.1	0.0227	10.34	10.34	1581.43	11.8942	1569.54	0.998951	0.634578	995.997	7.81488	1344.22	237.215	6.87924	148.567
0.1	0.02335	10.35	10.35	1591.39	11.9723	1579.42	0.998924	0.63414	1001.57	7.86529	1352.69	238.709	6.92257	149.4
0.1	0.024	10.36	10.36	1601.41	12.051	1589.36	0.998898	0.633701	1007.18	7.91603	1361.2	240.212	6.96614	150.236
0.1	0.02465	10.37	10.37	1611.48	12.1301	1599.35	0.998872	0.633262	1012.81	7.96709	1369.76	241.722	7.00995	151.077
0.1	0.0253	10.38	10.38	1621.61	12.2098	1609.4	0.998846	0.632824	1018.47	8.01848	1378.37	243.242	7.05401	151.921
0.1	0.02595	10.39	10.39	1631.8	12.29	1619.51	0.998819	0.632385	1024.15	8.07021	1387.03	244.769	7.09831	152.77
0.1	0.0266	10.4	10.4	1642.04	12.3707	1629.67	0.998793	0.631946	1029.86	8.12226	1395.73	246.306	7.14286	153.623
0.1	0.02725	10.41	10.41	1652.34	12.4519	1639.88	0.998767	0.631508	1035.6	8.17466	1404.49	247.85	7.18766	154.479
0.1	0.0279	10.42	10.42	1662.69	12.5337	1650.16	0.99874	0.631069	1041.36	8.22739	1413.29	249.404	7.23271	155.34
0.1	0.02855	10.43	10.43	1673.1	12.6159	1660.49	0.998714	0.630631	1047.16	8.28046	1422.14	250.966	7.27801	156.205
0.1	0.0292	10.44	10.44	1683.58	12.6987	1670.88	0.998688	0.630192	1052.97	8.33387	1431.04	252.536	7.32356	157.073
0.1	0.02985	10.45	10.45	1694.11	12.7821	1681.32	0.998661	0.629753	1058.82	8.38763	1439.99	254.116	7.36936	157.946
0.1	0.0305	10.46	10.46	1704.69	12.8659	1691.83	0.998635	0.629315	1064.69	8.44173	1448.99	255.704	7.41542	158.823
0.1	0.03115	10.47	10.47	1715.34	12.9504	1702.39	0.998609	0.628876	1070.59	8.49619	1458.04	257.301	7.46174	159.704
0.1	0.0318	10.48	10.48	1726.05	13.0353	1713.01	0.998582	0.628438	1076.52	8.55099	1467.14	258.907	7.50831	160.589
0.1	0.03245	10.49	10.49	1736.81	13.1208	1723.69	0.998556	0.627999	1082.48	8.60615	1476.29	260.522	7.55513	161.478
0.1	0.0331	10.5	10.5	1747.64	13.2069	1734.43	0.99853	0.627561	1088.46	8.66167	1485.49	262.146	7.60222	162.372
0.1	0.03375	10.51	10.51	1758.52	13.2935	1745.23	0.998503	0.627122	1094.47	8.71754	1494.74	263.778	7.64957	163.269
0.1	0.0344	10.52	10.52	1769.47	13.3807	1756.09	0.998477	0.626684	1100.51	8.77377	1504.05	265.42	7.69718	164.171
0.1	0.03505	10.53	10.53	1780.47	13.4684	1767	0.998451	0.626246	1106.58	8.83036	1513.4	267.071	7.74505	165.077
0.1	0.0357	10.54	10.54	1791.54	13.5567	1777.98	0.998424	0.625807	1112.67	8.88733	1522.81	268.731	7.79319	165.987
0.1	0.03635	10.55	10.55	1802.66	13.6456	1789.02	0.998398	0.625369	1118.8	8.94465	1532.26	270.4	7.84159	166.901
0.1	0.037	10.56	10.56	1813.85	13.7351	1800.12	0.998371	0.624931	1124.95	9.00235	1541.77	272.078	7.89026	167.819
0.1	0.03765	10.57	10.57	1825.1	13.8251	1811.28	0.998345	0.624492	1131.13	9.06042	1551.34	273.765	7.93919	168.742
0.1	0.0383	10.58	10.58	1836.41	13.9157	1822.5	0.998318	0.624054	1137.34	9.11886	1560.95	275.462	7.9884	169.669
0.1	0.03895	10.59	10.59	1847.79	14.0069	1833.78	0.998292	0.623616	1143.57	9.17768	1570.62	277.168	8.03787	170.6
0.1	0.0396	10.6	10.6	1859.22	14.0986	1845.12	0.998266	0.623177	1149.84	9.23688	1580.34	278.883	8.08762	171.536
0.1	0.04025	10.61	10.61	1870.72	14.191	1856.53	0.998239	0.622739	1156.13	9.29647	1590.11	280.608	8.13763	172.476
0.1	0.0409	10.62	10.62	1882.28	14.284	1868	0.998213	0.622301	1162.46	9.35643	1599.94	282.342	8.18793	173.42
0.1	0.04155	10.63	10.63	1893.91	14.3775	1879.53	0.998186	0.621863	1168.81	9.41679	1609.82	284.086	8.23849	174.368
0.1	0.0422	10.64	10.64	1905.59	14.4717	1891.12	0.99816	0.621424	1175.19	9.47753	1619.76	285.839	8.28934	175.321
0.1	0.04285	10.65	10.65	1917.35	14.5665	1902.78	0.998133	0.620986	1181.6	9.53866	1629.74	287.602	8.34046	176.278
0.1	0.0435	10.66	10.66	1929.16	14.6619	1914.5	0.998107	0.620548	1188.04	9.60019	1639.79	289.374	8.39186	177.24
0.1	0.04415	10.67	10.67	1941.04	14.7579	1926.28	0.99808	0.62011	1194.51	9.66212	1649.89	291.156	8.44354	178.206
0.1	0.0448	10.68	10.68	1952.99	14.8545	1938.13	0.998054	0.619672	1201.01	9.72444	1660.04	292.948	8.4955	179.176
0.1	0.04545	10.69	10.69	1965	14.9517	1950.05	0.998027	0.619234	1207.53	9.78717	1670.25	294.75	8.54774	180.151
0.1	0.0461	10.7	10.7	1977.07	15.0496	1962.02	0.998001	0.618795	1214.09	9.8503	1680.51	296.561	8.60027	181.13
0.1	0.04675	10.71	10.71	1989.21	15.1481	1974.07	0.997974	0.618357	1220.68	9.91384	1690.83	298.382	8.65308	182.114
0.1	0.0474	10.72	10.72	2001.42	15.2473	1986.17	0.997948	0.617919	1227.29	9.97779	1701.21	300.213	8.70618	183.102
0.1	0.04805	10.73	10.73	2013.69	15.347	1998.35	0.997921	0.617481	1233.94	10.0421	1711.64	302.054	8.75957	184.094
0.1	0.0487	10.74	10.74	2026.03	15.4475	2010.59	0.997895	0.617043	1240.62	10.1069	1722.13	303.905	8.81324	185.091
0.1	0.04935	10.75	10.75	2038.44	15.5485	2022.89	0.997868	0.616605	1247.32	10.1721	1732.67	305.766	8.86721	186.093
0.1	0.05	10.76	10.76	2050.91	15.6502	2035.26	0.997841	0.616167	1254.06	10.2377	1743.28	307.637	8.92147	187.099
0.1	0.05065	10.77	10.77	2063.45	15.7526	2047.7	0.997815	0.615729	1260.83	10.3038	1753.94	309.518	8.97602	188.109
0.1	0.0513	10.78	10.78	2076.06	15.8557	2060.21	0.997788	0.615291	1267.63	10.3702	1764.65	311.409	9.03087	189.124
0.1	0.05195	10.79	10.79	2088.74	15.9594	2072.78	0.997762	0.614853	1274.45	10.4371	1775.43	313.311	9.08601	190.144
0.1	0.0526	10.8	10.8	2101.48	16.0637	2085.42	0.997735	0.614415	1281.31	10.5044	1786.26	315.222	9.14145	191.168
0.1	0.05325	10.81	10.81	2114.3	16.1688	2098.13	0.997708	0.613977	1288.2	10.5722	1797.15	317.144	9.19719	192.197
0.1	0.0539	10.82	10.82	2127.18	16.2745	2110.9	0.997682	0.613539	1295.12	10.6404	1808.1	319.077	9.25322	193.23
0.1	0.05455	10.83	10.83	2140.13	16.3809	2123.75	0.997655	0.613102	1302.07	10.709	1819.11	321.019	9.30956	194.268
0.1	0.0552	10.84	10.84	2153.15	16.488	2136.66	0.997629	0.612664	1309.05	10.7781	1830.18	322.972	9.3662	195.311
0.1	0.05585	10.85	10.85	2166.24	16.5958	2149.64	0.997602	0.612226	1316.07	10.8476	1841.3	324.936	9.42314	196.358
0.1	0.0565	10.86	10.86	2179.4	16.7043	2162.7	0.997575	0.611788	1323.11	10.9176	1852.49	326.91	9.48039	197.41
0.1	0.05715	10.87	10.87	2192.63	16.8134	2175.82	0.997549	0.61135	1330.19	10.988	1863.74	328.895	9.53795	198.467
0.1	0.0578	10.88	10.88	2205.93	16.9233	2189.01	0.997522	0.610912	1337.29	11.0589	1875.04	330.89	9.59581	199.528
0.1	0.05845	10.89	10.89	2219.31	17.0339	2202.27	0.997495	0.610475	1344.43	11.1302	1886.41	332.896	9.65398	200.594
0.1	0.0591	10.9	10.9	2232.75	17.1452	2215.61	0.997469	0.610037	1351.6	11.202	1897.84	334.913	9.71247	201.665
0.1	0.05975	10.91	10.91	2246.27	17.2572	2229.01	0.997442	0.609599	1358.8	11.2743	1909.33	336.94	9.77126	202.74
0.1	0.0604	10.92	10.92	2259.86	17.37	2242.49	0.997415	0.609161	1366.04	11.347	1920.88	338.978	9.83037	203.82
0.1	0.06105	10.93	10.93	2273.52	17.4834	2256.03	0.997388	0.608724	1373.3	11.4202	1932.49	341.027	9.88979	204.905
0.1	0.0617	10.94	10.94	2287.25	17.5976	2269.65	0.997362	0.608286	1380.6	11.4939	1944.16	343.087	9.94953	205.995
0.1	0.06235	10.95	10.95	2301.05	17.7126	2283.34	0.997335	0.607848	1387.93	11.568	1955.9	345.158	10.0096	207.089
0.1	0.063	10.96	10.96	2314.93	17.8283	2297.11	0.997308	0.607411	1395.29	11.6426	1967.69	347.24	10.07	208.189
0.1	0.06365	10.97	10.97	2328.89	17.9447	2310.94	0.997281	0.606973	1402.68	11.7177	1979.55	349.333	10.1307	209.293
0.1	0.0643	10.98	10.98	2342.91	18.0619	2324.85	0.997255	0.606535	1410.1	11.7933	1991.48	351.437	10.1917	210.402
0.1	0.06495	10.99	10.99	2357.01	18.1798	2338.83	0.997228	0.606098	1417.56	11.8694	2003.46	353.552	10.253	211.516
0.1	0.0656	11	11	2371.19	18.2985	2352.89	0.997201	0.60566	1425.05	11.9459	2015.51	355.678	10.3147	212.634
0.1	0.06625	11.01	11.01	2385.44	18.4179	2367.02	0.997174	0.605222	1432.58	12.023	2027.62	357.816	10.3767	213.758
0.1	0.0669	11.02	11.02	2399.77	18.5382	2381.23	0.997147	0.604785	1440.13	12.1005	2039.8	359.965	10.439	214.886
0.1	0.06755	11.03	11.03	2414.17	18.6592	2395.51	0.997121	0.604347	1447.72	12.1786	2052.04	362.125	10.5016	216.02
0.1	0.0682	11.04	11.04	2428.64	18.781	2409.86	0.997094	0.60391	1455.34	12.2572	2064.35	364.297	10.5646	217.158
0.1	0.06885	11.05	11.05	2443.2	18.9035	2424.29	0.997067	0.603472	1462.99	12.3362	2076.72	366.48	10.6279	218.301
0.1	0.0695	11.06	11.06	2457.83	19.0269	2438.8	0.99704	0.603035	1470.68	12.4158	2089.15	368.674	10.6916	219.449
0.1	0.07015	11.07	11.07	2472.53	19.1511	2453.38	0.997013	0.602597	1478.4	12.4959	2101.65	370.88	10.7555	220.602
0.1	0.0708	11.08	11.08	2487.32	19.276	2468.04	0.996986	0.60216	1486.16	12.5765	2114.22	373.098	10.8198	221.76
0.1	0.07145	11.09	11.09	2502.18	19.4018	2482.78	0.99696	0.601722	1493.94	12.6576	2126.85	375.327	10.8845	222.923
0.1	0.0721	11.1	11.1	2517.12	19.5284	2497.59	0.996933	0.601285	1501.76	12.7392	2139.55	377.568	10.9495	224.092
0.1	0.07275	11.11	11.11	2532.14	19.6557	2512.48	0.996906	0.600848	1509.62	12.8214	2152.32	379.821	11.0148	225.265
0.1	0.0734	11.12	11.12	2547.23	19.784	2527.45	0.996879	0.60041	1517.51	12.9041	2165.15	382.085	11.0805	226.443
0.1	0.07405	11.13	11.13	2562.41	19.913	2542.5	0.996852	0.599973	1525.43	12.9873	2178.05	384.361	11.1465	227.626
0.1	0.0747	11.14	11.14	2577.66	20.0429	2557.62	0.996825	0.599535	1533.38	13.0711	2191.01	386.649	11.2128	228.814
0.1	0.07535	11.15	11.15	2593	20.1736	2572.82	0.996798	0.599098	1541.37	13.1554	2204.05	388.95	11.2795	230.008
0.1	0.076	11.16	11.16	2608.41	20.3051	2588.11	0.996771	0.598661	1549.4	13.2403	2217.15	391.262	11.3466	231.206
0.1	0.07665	11.17	11.17	2623.9	20.4375	2603.47	0.996744	0.598223	1557.46	13.3257	2230.32	393.586	11.414	232.41
0.1	0.0773	11.18	11.18	2639.48	20.5708	2618.91	0.996717	0.597786	1565.55	13.4116	2243.56	395.922	11.4817	233.618
0.1	0.07795	11.19	11.19	2655.13	20.7049	2634.43	0.99669	0.597349	1573.67	13.4981	2256.86	398.27	11.5498	234.832
0.1	0.0786	11.2	11.2	2670.87	20.8399	2650.03	0.996663	0.596912	1581.83	13.5852	2270.24	400.631	11.6183	236.051
0.1	0.07925	11.21	11.21	2686.69	20.9758	2665.71	0.996636	0.596474	1590.03	13.6728	2283.69	403.003	11.6871	237.275
0.1	0.0799	11.22	11.22	2702.59	21.1125	2681.48	0.996609	0.596037	1598.26	13.761	2297.2	405.389	11.7563	238.505
0.1	0.08055	11.23	11.23	2718.57	21.2501	2697.32	0.996582	0.5956	1606.53	13.8498	2310.79	407.786	11.8258	239.739
0.1	0.0812	11.24	11.24	2734.64	21.3886	2713.25	0.996555	0.595163	1614.82	13.9391	2324.44	410.196	11.8957	240.979
0.1	0.08185	11.25	11.25	2750.79	21.528	2729.26	0.996528	0.594726	1623.16	14.029	2338.17	412.618	11.9659	242.224
0.1	0.0825	11.26	11.26	2767.02	21.6683	2745.35	0.996501	0.594288	1631.53	14.1195	2351.97	415.053	12.0365	243.474
0.1	0.08315	11.27	11.27	2783.33	21.8095	2761.52	0.996474	0.593851	1639.93	14.2106	2365.83	417.5	12.1075	244.729
0.1	0.0838	11.28	11.28	2799.73	21.9516	2777.78	0.996447	0.593414	1648.37	14.3023	2379.77	419.96	12.1788	245.99
0.1	0.08445	11.29	11.29	2816.22	22.0946	2794.12	0.99642	0.592977	1656.85	14.3945	2393.78	422.432	12.2505	247.256
0.1	0.0851	11.3	11.3	2832.78	22.2385	2810.55	0.996393	0.59254	1665.36	14.4874	2407.87	424.918	12.3226	248.527
0.1	0.08575	11.31	11.31	2849.44	22.3834	2827.05	0.996366	0.592103	1673.91	14.5808	2422.02	427.416	12.3951	249.804
0.1	0.0864	11.32	11.32	2866.18	22.5292	2843.65	0.996339	0.591666	1682.49	14.6749	2436.25	429.927	12.4679	251.086
0.1	0.08705	11.33	11.33	2883	22.676	2860.33	0.996312	0.591229	1691.11	14.7695	2450.55	432.45	12.5411	252.373
0.1	0.0877	11.34	11.34	2899.91	22.8237	2877.09	0.996284	0.590792	1699.76	14.8648	2464.93	434.987	12.6146	253.666
0.1	0.08835	11.35	11.35	2916.91	22.9723	2893.94	0.996257	0.590355	1708.45	14.9607	2479.37	437.537	12.6886	254.964
0.1	0.089	11.36	11.36	2934	23.1219	2910.87	0.99623	0.589918	1717.18	15.0572	2493.9	440.099	12.7629	256.268
0.1	0.08965	11.37	11.37	2951.17	23.2725	2927.89	0.996203	0.589481	1725.94	15.1543	2508.49	442.675	12.8376	257.576
0.1	0.0903	11.38	11.38	2968.43	23.424	2945	0.996176	0.589044	1734.74	15.252	2523.16	445.264	12.9127	258.891
0.1	0.09095	11.39	11.39	2985.77	23.5766	2962.2	0.996149	0.588607	1743.57	15.3504	2537.91	447.866	12.9881	260.21
0.1	0.0916	11.4	11.4	3003.21	23.7301	2979.48	0.996121	0.58817	1752.44	15.4494	2552.73	450.481	13.064	261.535
0.1	0.09225	11.41	11.41	3020.73	23.8846	2996.85	0.996094	0.587733	1761.35	15.5491	2567.62	453.11	13.1402	262.866
0.1	0.0929	11.42	11.42	3038.35	24.04	3014.31	0.996067	0.587296	1770.29	15.6494	2582.6	455.752	13.2168	264.202
0.1	0.09355	11.43	11.43	3056.05	24.1965	3031.85	0.99604	0.586859	1779.27	15.7503	2597.64	458.408	13.2938	265.544
0.1	0.0942	11.44	11.44	3073.84	24.354	3049.49	0.996013	0.586422	1788.29	15.8519	2612.77	461.076	13.3712	266.891
0.1	0.09485	11.45	11.45	3091.73	24.5126	3067.21	0.995985	0.585985	1797.34	15.9541	2627.97	463.759	13.449	268.243
0.1	0.0955	11.46	11.46	3109.7	24.6721	3085.03	0.995958	0.585549	1806.43	16.057	2643.24	466.455	13.5272	269.601
0.1	0.09615	11.47	11.47	3127.76	24.8327	3102.93	0.995931	0.585112	1815.56	16.1606	2658.6	469.165	13.6058	270.965
0.1	0.0968	11.48	11.48	3145.92	24.9943	3120.92	0.995903	0.584675	1824.73	16.2648	2674.03	471.888	13.6847	272.334
0.1	0.09745	11.49	11.49	3164.17	25.1569	3139.01	0.995876	0.584238	1833.93	16.3698	2689.54	474.625	13.7641	273.709
0.1	0.0981	11.5	11.5	3182.51	25.3206	3157.19	0.995849	0.583801	1843.17	16.4753	2705.13	477.376	13.8439	275.089
0.1	0.09875	11.51	11.51	3200.94	25.4854	3175.45	0.995821	0.583365	1852.45	16.5816	2720.8	480.141	13.9241	276.475
0.1	0.0994	11.52	11.52	3219.46	25.6512	3193.81	0.995794	0.582928	1861.76	16.6886	2736.54	482.919	14.0047	277.867
0.1	0.10005	11.53	11.53	3238.08	25.8181	3212.26	0.995767	0.582491	1871.11	16.7962	2752.37	485.712	14.0856	279.264
0.1	0.1007	11.54	11.54	3256.79	25.986	3230.8	0.995739	0.582055	1880.5	16.9045	2768.27	488.519	14.167	280.667
0.1	0.10135	11.55	11.55	3275.6	26.1551	3249.44	0.995712	0.581618	1889.93	17.0136	2784.26	491.339	14.2488	282.076
0.1	0.102	11.56	11.56	3294.5	26.3252	3268.17	0.995685	0.581181	1899.4	17.1233	2800.32	494.174	14.3311	283.49
0.1	0.10265	11.57	11.57	3313.49	26.4965	3286.99	0.995657	0.580744	1908.9	17.2338	2816.47	497.023	14.4137	284.91
0.1	0.1033	11.58	11.58	3332.58	26.6688	3305.91	0.99563	0.580308	1918.45	17.3449	2832.69	499.887	14.4967	286.335
0.1	0.10395	11.59	11.59	3351.76	26.8422	3324.92	0.995602	0.579871	1928.03	17.4568	2849	502.764	14.5802	287.767
0.1	0.1046	11.6	11.6	3371.04	27.0168	3344.03	0.995575	0.579435	1937.64	17.5694	2865.39	505.656	14.664	289.204
0.1	0.10525	11.61	11.61	3390.42	27.1925	3363.23	0.995548	0.578998	1947.3	17.6827	2881.86	508.563	14.7483	290.647
0.1	0.1059	11.62	11.62	3409.89	27.3693	3382.52	0.99552	0.578561	1957	17.7968	2898.41	511.484	14.833	292.095
0.1	0.10655	11.63	11.63	3429.46	27.5473	3401.91	0.995493	0.578125	1966.73	17.9115	2915.04	514.419	14.9182	293.55
0.1	0.1072	11.64	11.64	3449.13	27.7264	3421.4	0.995465	0.577688	1976.5	18.0271	2931.76	517.369	15.0037	295.01
0.1	0.10785	11.65	11.65	3468.89	27.9067	3440.99	0.995438	0.577252	1986.32	18.1434	2948.56	520.334	15.0897	296.476
0.1	0.1085	11.66	11.66	3488.76	28.0881	3460.67	0.99541	0.576815	1996.17	18.2604	2965.44	523.314	15.1761	297.947
0.1	0.10915	11.67	11.67	3508.72	28.2707	3480.45	0.995383	0.576379	2006.06	18.3782	2982.41	526.308	15.2629	299.425
0.1	0.1098	11.68	11.68	3528.78	28.4545	3500.33	0.995355	0.575942	2015.99	18.4967	2999.46	529.317	15.3502	300.909
0.1	0.11045	11.69	11.69	3548.94	28.6395	3520.3	0.995328	0.575506	2025.95	18.616	3016.6	532.341	15.4379	302.398
0.1	0.1111	11.7	11.7	3569.2	28.8256	3540.37	0.9953	0.575069	2035.96	18.7361	3033.82	535.38	15.526	303.893
0.1	0.11175	11.71	11.71	3589.56	29.013	3560.55	0.995272	0.574633	2046.01	18.8569	3051.13	538.434	15.6146	305.394
0.1	0.1124	11.72	11.72	3610.02	29.2016	3580.82	0.995245	0.574197	2056.09	18.9785	3068.52	541.503	15.7036	306.901
0.1	0.11305	11.73	11.73	3630.58	29.3913	3601.19	0.995217	0.57376	2066.22	19.101	3085.99	544.587	15.793	308.414
0.1	0.1137	11.74	11.74	3651.24	29.5824	3621.66	0.99519	0.573324	2076.38	19.2242	3103.56	547.686	15.8829	309.933
0.1	0.11435	11.75	11.75	3672.01	29.7746	3642.23	0.995162	0.572887	2086.59	19.3481	3121.21	550.801	15.9732	311.458
0.1	0.115	11.76	11.76	3692.87	29.9681	3662.9	0.995134	0.572451	2096.83	19.4729	3138.94	553.931	16.064	312.988
0.1	0.11565	11.77	11.77	3713.84	30.1628	3683.68	0.995107	0.572015	2107.12	19.5985	3156.76	557.076	16.1552	314.525
0.1	0.1163	11.78	11.78	3734.91	30.3588	3704.55	0.995079	0.571578	2117.44	19.7249	3174.67	560.237	16.2469	316.068
0.1	0.11695	11.79	11.79	3756.09	30.556	3725.53	0.995051	0.571142	2127.81	19.8522	3192.67	563.413	16.339	317.616
0.1	0.1176	11.8	11.8	3777.36	30.7546	3746.61	0.995024	0.570706	2138.21	19.9802	3210.76	566.605	16.4315	319.171
0.1	0.11825	11.81	11.81	3798.75	30.9544	3767.79	0.994996	0.57027	2148.66	20.1091	3228.93	569.812	16.5245	320.732
0.1	0.1189	11.82	11.82	3820.23	31.1555	3789.08	0.994968	0.569833	2159.14	20.2388	3247.2	573.035	16.618	322.299
0.1	0.11955	11.83	11.83	3841.82	31.3578	3810.47	0.994941	0.569397	2169.67	20.3693	3265.55	576.274	16.7119	323.871
0.1	0.1202	11.84	11.84	3863.52	31.5615	3831.96	0.994913	0.568961	2180.23	20.5007	3283.99	579.528	16.8063	325.45
0.1	0.12085	11.85	11.85	3885.32	31.7665	3853.56	0.994885	0.568525	2190.84	20.6329	3302.52	582.798	16.9012	327.035
0.1	0.1215	11.86	11.86	3907.23	31.9729	3875.26	0.994857	0.568088	2201.49	20.766	3321.15	586.085	16.9965	328.626
0.1	0.12215	11.87	11.87	3929.25	32.1805	3897.07	0.99483	0.567652	2212.18	20.9	3339.86	589.387	17.0922	330.223
0.1	0.1228	11.88	11.88	3951.37	32.3895	3918.98	0.994802	0.567216	2222.91	21.0348	3358.66	592.705	17.1885	331.827
0.1	0.12345	11.89	11.89	3973.6	32.5999	3941	0.994774	0.56678	2233.68	21.1704	3377.56	596.04	17.2851	333.436
0.1	0.1241	11.9	11.9	3995.93	32.8116	3963.12	0.994746	0.566344	2244.49	21.307	3396.54	599.39	17.3823	335.052
0.1	0.12475	11.91	11.91	4018.38	33.0247	3985.35	0.994718	0.565908	2255.34	21.4444	3415.62	602.757	17.4799	336.674
0.1	0.1254	11.92	11.92	4040.93	33.2391	4007.69	0.994691	0.565472	2266.24	21.5827	3434.79	606.14	17.5781	338.301
0.1	0.12605	11.93	11.93	4063.59	33.4549	4030.14	0.994663	0.565036	2277.17	21.7219	3454.06	609.539	17.6766	339.936
0.1	0.1267	11.94	11.94	4086.37	33.6721	4052.69	0.994635	0.5646	2288.15	21.862	3473.41	612.955	17.7757	341.576
0.1	0.12735	11.95	11.95	4109.25	33.8908	4075.36	0.994607	0.564163	2299.17	22.003	3492.86	616.387	17.8752	343.222
0.1	0.128	11.96	11.96	4132.24	34.1108	4098.13	0.994579	0.563727	2310.23	22.1449	3512.4	619.836	17.9752	344.875
0.1	0.12865	11.97	11.97	4155.34	34.3322	4121.01	0.994551	0.563291	2321.33	22.2878	3532.04	623.301	18.0757	346.534
0.1	0.1293	11.98	11.98	4178.56	34.5551	4144	0.994523	0.562855	2332.47	22.4315	3551.77	626.783	18.1767	348.199
0.1	0.12995	11.99	11.99	4201.88	34.7794	4167.1	0.994495	0.562419	2343.66	22.5762	3571.6	630.282	18.2782	349.871
0.1	0.1306	12	12	4225.32	35.0052	4190.31	0.994467	0.561983	2354.89	22.7218	3591.52	633.797	18.3801	351.549
0.1	0.13125	12.01	12.01	4248.87	35.2324	4213.63	0.994439	0.561547	2366.16	22.8684	3611.54	637.33	18.4826	353.233
0.1	0.1319	12.02	12.02	4272.53	35.4611	4237.07	0.994411	0.561112	2377.47	23.0159	3631.65	640.879	18.5855	354.923
0.1	0.13255	12.03	12.03	4296.3	35.6913	4260.61	0.994383	0.560676	2388.82	23.1643	3651.86	644.445	18.6889	356.62
0.1	0.1332	12.04	12.04	4320.19	35.9229	4284.27	0.994355	0.56024	2400.22	23.3137	3672.16	648.028	18.7928	358.323
0.1	0.13385	12.05	12.05	4344.19	36.156	4308.04	0.994327	0.559804	2411.65	23.4641	3692.56	651.629	18.8972	360.032
0.1	0.1345	12.06	12.06	4368.31	36.3907	4331.92	0.994299	0.559368	2423.14	23.6154	3713.06	655.246	19.0021	361.748
0.1	0.13515	12.07	12.07	4392.54	36.6268	4355.91	0.994271	0.558932	2434.66	23.7677	3733.66	658.881	19.1075	363.47
0.1	0.1358	12.08	12.08	4416.89	36.8645	4380.02	0.994243	0.558496	2446.23	23.921	3754.35	662.533	19.2135	365.199
0.1	0.13645	12.09	12.09	4441.35	37.1037	4404.25	0.994215	0.55806	2457.83	24.0753	3775.15	666.202	19.3199	366.934
0.1	0.1371	12.1	12.1	4465.93	37.3445	4428.58	0.994187	0.557625	2469.49	24.2306	3796.04	669.889	19.4268	368.675
0.1	0.13775	12.11	12.11	4490.62	37.5868	4453.04	0.994159	0.557189	2481.18	24.3869	3817.03	673.593	19.5342	370.423
0.1	0.1384	12.12	12.12	4515.43	37.8306	4477.6	0.994131	0.556753	2492.92	24.5442	3838.12	677.315	19.6421	372.177
0.1	0.13905	12.13	12.13	4540.36	38.0761	4502.29	0.994103	0.556317	2504.7	24.7025	3859.31	681.054	19.7506	373.938
0.1	0.1397	12.14	12.14	4565.41	38.3231	4527.09	0.994074	0.555881	2516.52	24.8618	3880.6	684.811	19.8595	375.705
0.1	0.14035	12.15	12.15	4590.58	38.5717	4552	0.994046	0.555446	2528.39	25.0221	3901.99	688.586	19.969	377.479
0.1	0.141	12.16	12.16	4615.86	38.822	4577.04	0.994018	0.55501	2540.3	25.1835	3923.48	692.379	20.079	379.259
0.1	0.14165	12.17	12.17	4641.26	39.0738	4602.19	0.99399	0.554574	2552.26	25.3459	3945.07	696.189	20.1895	381.045
0.1	0.1423	12.18	12.18	4666.78	39.3272	4627.46	0.993962	0.554139	2564.25	25.5094	3966.77	700.018	20.3005	382.838
0.1	0.14295	12.19	12.19	4692.43	39.5823	4652.84	0.993933	0.553703	2576.29	25.6739	3988.56	703.864	20.4121	384.638
0.1	0.1436	12.2	12.2	4718.19	39.8391	4678.35	0.993905	0.553267	2588.38	25.8395	4010.46	707.729	20.5241	386.444
0.1	0.14425	12.21	12.21	4744.07	40.0975	4703.98	0.993877	0.552832	2600.51	26.0062	4032.46	711.611	20.6367	388.257
0.1	0.1449	12.22	12.22	4770.08	40.3575	4729.72	0.993849	0.552396	2612.68	26.1739	4054.57	715.512	20.7498	390.076
0.1	0.14555	12.23	12.23	4796.21	40.6193	4755.59	0.99382	0.55196	2624.9	26.3427	4076.77	719.431	20.8635	391.902
0.1	0.1462	12.24	12.24	4822.45	40.8827	4781.57	0.993792	0.551525	2637.16	26.5126	4099.09	723.368	20.9777	393.734
0.1	0.14685	12.25	12.25	4848.83	41.1478	4807.68	0.993764	0.551089	2649.46	26.6836	4121.5	727.324	21.0924	395.573
0.1	0.1475	12.26	12.26	4875.32	41.4147	4833.91	0.993735	0.550654	2661.81	26.8557	4144.02	731.298	21.2076	397.419
0.1	0.14815	12.27	12.27	4901.94	41.6832	4860.26	0.993707	0.550218	2674.2	27.0289	4166.65	735.291	21.3234	399.271
0.1	0.1488	12.28	12.28	4928.68	41.9535	4886.73	0.993679	0.549783	2686.64	27.2033	4189.38	739.302	21.4398	401.13
0.1	0.14945	12.29	12.29	4955.55	42.2255	4913.32	0.99365	0.549347	2699.12	27.3787	4212.22	743.332	21.5566	402.996
0.1	0.1501	12.3	12.3	4982.54	42.4993	4940.04	0.993622	0.548912	2711.64	27.5553	4235.16	747.381	21.674	404.868
0.1	0.15075	12.31	12.31	5009.66	42.7749	4966.88	0.993593	0.548476	2724.21	27.733	4258.21	751.448	21.792	406.747
0.1	0.1514	12.32	12.32	5036.9	43.0522	4993.84	0.993565	0.548041	2736.83	27.9119	4281.36	755.535	21.9105	408.632
0.1	0.15205	12.33	12.33	5064.27	43.3313	5020.93	0.993537	0.547605	2749.49	28.0919	4304.63	759.64	22.0296	410.524
0.1	0.1527	12.34	12.34	5091.76	43.6123	5048.15	0.993508	0.54717	2762.19	28.2731	4328	763.764	22.1492	412.423
0.1	0.15335	12.35	12.35	5119.38	43.895	5075.49	0.99348	0.546734	2774.94	28.4555	4351.47	767.907	22.2693	414.329
0.1	0.154	12.36	12.36	5147.13	44.1795	5102.95	0.993451	0.546299	2787.74	28.639	4375.06	772.07	22.39	416.241
0.1	0.15465	12.37	12.37	5175.01	44.4659	5130.54	0.993423	0.545863	2800.58	28.8237	4398.76	776.251	22.5113	418.16
0.1	0.1553	12.38	12.38	5203.01	44.7542	5158.26	0.993394	0.545428	2813.46	29.0096	4422.56	780.452	22.6331	420.086
0.1	0.15595	12.39	12.39	5231.15	45.0443	5186.11	0.993366	0.544993	2826.39	29.1967	4446.48	784.672	22.7555	422.019
0.1	0.1566	12.4	12.4	5259.41	45.3362	5214.08	0.993337	0.544557	2839.36	29.385	4470.5	788.912	22.8784	423.958
0.1	0.15725	12.41	12.41	5287.81	45.6301	5242.18	0.993308	0.544122	2852.38	29.5745	4494.64	793.171	23.002	425.905
0.1	0.1579	12.42	12.42	5316.33	45.9258	5270.4	0.99328	0.543687	2865.45	29.7653	4518.88	797.45	23.126	427.858
0.1	0.15855	12.43	12.43	5344.99	46.2235	5298.76	0.993251	0.543251	2878.56	29.9572	4543.24	801.748	23.2507	429.817
0.1	0.1592	12.44	12.44	5373.77	46.5231	5327.25	0.993223	0.542816	2891.72	30.1505	4567.71	806.066	23.3759	431.784
0.1	0.15985	12.45	12.45	5402.69	46.8246	5355.86	0.993194	0.542381	2904.92	30.3449	4592.28	810.403	23.5017	433.757
0.1	0.1605	12.46	12.46	5431.74	47.128	5384.61	0.993165	0.541945	2918.16	30.5406	4616.98	814.761	23.6281	435.738
0.1	0.16115	12.47	12.47	5460.92	47.4334	5413.49	0.993137	0.54151	2931.46	30.7376	4641.78	819.138	23.755	437.725
0.1	0.1618	12.48	12.48	5490.23	47.7408	5442.49	0.993108	0.541075	2944.8	30.9358	4666.7	823.535	23.8825	439.719
0.1	0.16245	12.49	12.49	5519.68	48.0501	5471.63	0.993079	0.54064	2958.18	31.1354	4691.73	827.952	24.0106	441.719
0.1	0.1631	12.5	12.5	5549.26	48.3615	5500.9	0.99305	0.540205	2971.61	31.3362	4716.87	832.389	24.1393	443.727
0.1	0.16375	12.51	12.51	5578.98	48.6749	5530.3	0.993022	0.539769	2985.09	31.5383	4742.13	836.847	24.2686	445.742
0.1	0.1644	12.52	12.52	5608.83	48.9902	5559.84	0.992993	0.539334	2998.61	31.7417	4767.51	841.325	24.3984	447.763
0.1	0.16505	12.53	12.53	5638.82	49.3077	5589.51	0.992964	0.538899	3012.18	31.9464	4792.99	845.822	24.5289	449.792
0.1	0.1657	12.54	12.54	5668.94	49.6271	5619.31	0.992935	0.538464	3025.8	32.1524	4818.6	850.341	24.6599	451.827
0.1	0.16635	12.55	12.55	5699.2	49.9486	5649.25	0.992907	0.538029	3039.46	32.3598	4844.32	854.879	24.7915	453.869
0.1	0.167	12.56	12.56	5729.59	50.2722	5679.32	0.992878	0.537594	3053.17	32.5685	4870.15	859.439	24.9237	455.919
0.1	0.16765	12.57	12.57	5760.12	50.5979	5709.52	0.992849	0.537159	3066.92	32.7786	4896.1	864.018	25.0565	457.975
0.1	0.1683	12.58	12.58	5790.79	50.9257	5739.87	0.99282	0.536723	3080.72	32.99	4922.17	868.619	25.1899	460.038
0.1	0.16895	12.59	12.59	5821.6	51.2556	5770.34	0.992791	0.536288	3094.57	33.2027	4948.36	873.24	25.324	462.108
0.1	0.1696	12.6	12.6	5852.54	51.5876	5800.96	0.992762	0.535853	3108.46	33.4169	4974.66	877.882	25.4586	464.185
0.1	0.17025	12.61	12.61	5883.63	51.9218	5831.71	0.992733	0.535418	3122.4	33.6324	5001.08	882.544	25.5938	466.269
0.1	0.1709	12.62	12.62	5914.85	52.2581	5862.59	0.992704	0.534983	3136.39	33.8493	5027.63	887.228	25.7296	468.36
0.1	0.17155	12.63	12.63	5946.22	52.5966	5893.62	0.992675	0.534548	3150.42	34.0676	5054.28	891.933	25.866	470.459
0.1	0.1722	12.64	12.64	5977.72	52.9373	5924.78	0.992646	0.534113	3164.51	34.2874	5081.06	896.658	26.0031	472.564
0.1	0.17285	12.65	12.65	6009.37	53.2802	5956.09	0.992617	0.533678	3178.63	34.5085	5107.96	901.405	26.1407	474.676
0.1	0.1735	12.66	12.66	6041.15	53.6253	5987.53	0.992588	0.533243	3192.81	34.7311	5134.98	906.173	26.279	476.795
0.1	0.17415	12.67	12.67	6073.08	53.9726	6019.11	0.992559	0.532808	3207.03	34.955	5162.12	910.962	26.4179	478.921
0.1	0.1748	12.68	12.68	6105.15	54.3221	6050.83	0.99253	0.532373	3221.3	35.1805	5189.38	915.773	26.5574	481.055
0.1	0.17545	12.69	12.69	6137.36	54.6739	6082.69	0.992501	0.531939	3235.62	35.4074	5216.76	920.605	26.6975	483.195
0.1	0.1761	12.7	12.7	6169.72	55.028	6114.69	0.992472	0.531504	3249.98	35.6357	5244.26	925.458	26.8383	485.343
0.1	0.17675	12.71	12.71	6202.22	55.3844	6146.84	0.992443	0.531069	3264.39	35.8656	5271.89	930.333	26.9797	487.497
0.1	0.1774	12.72	12.72	6234.86	55.743	6179.12	0.992414	0.530634	3278.85	36.0969	5299.63	935.23	27.1217	489.659
0.1	0.17805	12.73	12.73	6267.65	56.104	6211.55	0.992385	0.530199	3293.36	36.3297	5327.5	940.148	27.2643	491.828
0.1	0.1787	12.74	12.74	6300.59	56.4673	6244.12	0.992356	0.529764	3307.91	36.564	5355.5	945.088	27.4075	494.003
0.1	0.17935	12.75	12.75	6333.67	56.8329	6276.83	0.992327	0.529329	3322.51	36.7998	5383.62	950.05	27.5514	496.187
0.1	0.18	12.76	12.76	6366.89	57.2009	6309.69	0.992297	0.528894	3337.16	37.0371	5411.86	955.034	27.696	498.377
0.1	0.18065	12.77	12.77	6400.26	57.5713	6342.69	0.992268	0.52846	3351.86	37.276	5440.22	960.039	27.8411	500.574
0.1	0.1813	12.78	12.78	6433.78	57.9441	6375.84	0.992239	0.528025	3366.6	37.5164	5468.71	965.067	27.9869	502.778
0.1	0.18195	12.79	12.79	6467.45	58.3192	6409.13	0.99221	0.52759	3381.39	37.7584	5497.33	970.117	28.1334	504.99
0.1	0.1826	12.8	12.8	6501.26	58.6968	6442.56	0.99218	0.527155	3396.23	38.0019	5526.07	975.189	28.2805	507.209
0.1	0.18325	12.81	12.81	6535.22	59.0768	6476.15	0.992151	0.526721	3411.12	38.247	5554.94	980.283	28.4282	509.435
0.1	0.1839	12.82	12.82	6569.33	59.4593	6509.87	0.992122	0.526286	3426.06	38.4937	5583.93	985.4	28.5766	511.668
0.1	0.18455	12.83	12.83	6603.59	59.8442	6543.75	0.992093	0.525851	3441.04	38.7419	5613.06	990.539	28.7256	513.908
0.1	0.1852	12.84	12.84	6638	60.2316	6577.77	0.992063	0.525417	3456.07	38.9918	5642.3	995.701	28.8753	516.156
0.1	0.18585	12.85	12.85	6672.57	60.6216	6611.94	0.992034	0.524982	3471.15	39.2433	5671.68	1000.88	29.0257	518.411
0.1	0.1865	12.86	12.86	6707.28	61.014	6646.26	0.992004	0.524547	3486.28	39.4963	5701.19	1006.09	29.1767	520.673
0.1	0.18715	12.87	12.87	6742.14	61.409	6680.73	0.991975	0.524113	3501.45	39.7511	5730.82	1011.32	29.3283	522.942
0.1	0.1878	12.88	12.88	6777.15	61.8065	6715.35	0.991946	0.523678	3516.68	40.0074	5760.58	1016.57	29.4806	525.218
0.1	0.18845	12.89	12.89	6812.32	62.2065	6750.11	0.991916	0.523243	3531.95	40.2655	5790.47	1021.85	29.6336	527.502
0.1	0.1891	12.9	12.9	6847.64	62.6092	6785.03	0.991887	0.522809	3547.27	40.5251	5820.49	1027.15	29.7872	529.793
0.1	0.18975	12.91	12.91	6883.11	63.0145	6820.1	0.991857	0.522374	3562.64	40.7865	5850.65	1032.47	29.9415	532.091
0.1	0.1904	12.92	12.92	6918.74	63.4223	6855.32	0.991828	0.521939	3578.06	41.0495	5880.93	1037.81	30.0965	534.396
0.1	0.19105	12.93	12.93	6954.52	63.8328	6890.69	0.991798	0.521505	3593.53	41.3143	5911.34	1043.18	30.2522	536.709
0.1	0.1917	12.94	12.94	6990.46	64.246	6926.21	0.991769	0.52107	3609.04	41.5807	5941.89	1048.57	30.4085	539.029
0.1	0.19235	12.95	12.95	7026.55	64.6618	6961.88	0.991739	0.520636	3624.61	41.8489	5972.56	1053.98	30.5655	541.356
0.1	0.193	12.96	12.96	7062.79	65.0803	6997.71	0.99171	0.520201	3640.22	42.1188	6003.37	1059.42	30.7231	543.691
0.1	0.19365	12.97	12.97	7099.19	65.5014	7033.69	0.99168	0.519767	3655.88	42.3904	6034.32	1064.88	30.8815	546.033
0.1	0.1943	12.98	12.98	7135.75	65.9253	7069.83	0.99165	0.519332	3671.59	42.6638	6065.39	1070.36	31.0405	548.382
0.1	0.19495	12.99	12.99	7172.47	66.352	7106.12	0.991621	0.518898	3687.35	42.939	6096.6	1075.87	31.2002	550.738
0.1	0.1956	13	13	7209.34	66.7814	7142.56	0.991591	0.518463	3703.16	43.2159	6127.94	1081.4	31.3606	553.102
0.1	0.19625	13.01	13.01	7246.37	67.2135	7179.16	0.991561	0.518029	3719.01	43.4946	6159.42	1086.96	31.5217	555.473
0.1	0.1969	13.02	13.02	7283.56	67.6485	7215.92	0.991532	0.517594	3734.92	43.7751	6191.03	1092.53	31.6835	557.852
0.1	0.19755	13.03	13.03	7320.91	68.0862	7252.83	0.991502	0.51716	3750.87	44.0574	6222.78	1098.14	31.846	560.238
0.1	0.1982	13.04	13.04	7358.42	68.5268	7289.9	0.991472	0.516726	3766.88	44.3416	6254.66	1103.76	32.0091	562.631
0.1	0.19885	13.05	13.05	7396.09	68.9702	7327.12	0.991443	0.516291	3782.93	44.6275	6286.68	1109.41	32.173	565.031
0.1	0.1995	13.06	13.06	7433.92	69.4165	7364.5	0.991413	0.515857	3799.03	44.9153	6318.83	1115.09	32.3376	567.439
0.1	0.20015	13.07	13.07	7471.91	69.8656	7402.04	0.991383	0.515423	3815.18	45.205	6351.12	1120.79	32.5028	569.854
0.1	0.2008	13.08	13.08	7510.06	70.3177	7439.74	0.991353	0.514988	3831.38	45.4966	6383.55	1126.51	32.6688	572.277
0.1	0.20145	13.09	13.09	7548.38	70.7727	7477.6	0.991323	0.514554	3847.63	45.79	6416.12	1132.26	32.8354	574.707
0.1	0.2021	13.1	13.1	7586.85	71.2306	7515.62	0.991294	0.51412	3863.93	46.0853	6448.82	1138.03	33.0028	577.144
0.1	0.20275	13.11	13.11	7625.49	71.6914	7553.8	0.991264	0.513685	3880.28	46.3825	6481.67	1143.82	33.1709	579.589
0.1	0.2034	13.12	13.12	7664.29	72.1552	7592.14	0.991234	0.513251	3896.67	46.6816	6514.65	1149.64	33.3397	582.041
0.1	0.20405	13.13	13.13	7703.26	72.6221	7630.64	0.991204	0.512817	3913.12	46.9827	6547.77	1155.49	33.5092	584.501
0.1	0.2047	13.14	13.14	7742.39	73.0919	7669.3	0.991174	0.512382	3929.61	47.2857	6581.03	1161.36	33.6794	586.968
0.1	0.20535	13.15	13.15	7781.69	73.5647	7708.12	0.991144	0.511948	3946.16	47.5906	6614.44	1167.25	33.8503	589.442
0.1	0.206	13.16	13.16	7821.15	74.0406	7747.11	0.991114	0.511514	3962.75	47.8975	6647.98	1173.17	34.022	591.924
0.1	0.20665	13.17	13.17	7860.78	74.5196	7786.26	0.991084	0.51108	3979.4	48.2064	6681.66	1179.12	34.1944	594.413
0.1	0.2073	13.18	13.18	7900.57	75.0017	7825.57	0.991054	0.510646	3996.09	48.5173	6715.49	1185.09	34.3675	596.91
0.1	0.20795	13.19	13.19	7940.53	75.4869	7865.05	0.991024	0.510211	4012.84	48.8302	6749.45	1191.08	34.5413	599.414
0.1	0.2086	13.2	13.2	7980.66	75.9752	7904.69	0.990994	0.509777	4029.63	49.1451	6783.56	1197.1	34.7159	601.925
0.1	0.20925	13.21	13.21	8020.96	76.4666	7944.49	0.990964	0.509343	4046.47	49.4621	6817.81	1203.14	34.8912	604.444
0.1	0.2099	13.22	13.22	8061.42	76.9612	7984.46	0.990934	0.508909	4063.36	49.7811	6852.21	1209.21	35.0672	606.971
0.1	0.21055	13.23	13.23	8102.06	77.459	8024.6	0.990904	0.508475	4080.3	50.1021	6886.75	1215.31	35.2439	609.504
0.1	0.2112	13.24	13.24	8142.86	77.9601	8064.9	0.990873	0.508041	4097.3	50.4252	6921.43	1221.43	35.4214	612.046
0.1	0.21185	13.25	13.25	8183.83	78.4643	8105.37	0.990843	0.507607	4114.34	50.7504	6956.26	1227.57	35.5997	614.594
0.1	0.2125	13.26	13.26	8224.97	78.9718	8146	0.990813	0.507172	4131.43	51.0777	6991.23	1233.75	35.7786	617.151
0.1	0.21315	13.27	13.27	8266.29	79.4826	8186.81	0.990783	0.506738	4148.57	51.4071	7026.35	1239.94	35.9584	619.714
0.1	0.2138	13.28	13.28	8307.77	79.9967	8227.78	0.990753	0.506304	4165.76	51.7386	7061.61	1246.17	36.1388	622.285
0.1	0.21445	13.29	13.29	8349.43	80.5141	8268.92	0.990722	0.50587	4183	52.0723	7097.02	1252.41	36.32	624.864
0.1	0.2151	13.3	13.3	8391.26	81.0348	8310.23	0.990692	0.505436	4200.29	52.4081	7132.57	1258.69	36.502	627.45
0.1	0.21575	13.31	13.31	8433.27	81.5589	8351.71	0.990662	0.505002	4217.63	52.7461	7168.28	1264.99	36.6847	630.044
0.1	0.2164	13.32	13.32	8475.44	82.0863	8393.36	0.990632	0.504568	4235.02	53.0863	7204.13	1271.32	36.8682	632.645
0.1	0.21705	13.33	13.33	8517.79	82.6172	8435.17	0.990601	0.504134	4252.46	53.4286	7240.12	1277.67	37.0524	635.253
0.1	0.2177	13.34	13.34	8560.32	83.1515	8477.16	0.990571	0.5037	4269.95	53.7732	7276.27	1284.05	37.2374	637.869
0.1	0.21835	13.35	13.35	8603.02	83.6892	8519.33	0.99054	0.503266	4287.49	54.1199	7312.56	1290.45	37.4231	640.493
0.1	0.219	13.36	13.36	8645.89	84.2304	8561.66	0.99051	0.502832	4305.08	54.469	7349.01	1296.88	37.6096	643.124
0.1	0.21965	13.37	13.37	8688.94	84.7751	8604.17	0.99048	0.502399	4322.72	54.8202	7385.6	1303.34	37.7969	645.762
0.1	0.2203	13.38	13.38	8732.17	85.3233	8646.85	0.990449	0.501965	4340.41	55.1738	7422.34	1309.83	37.9849	648.408
0.1	0.22095	13.39	13.39	8775.57	85.875	8689.7	0.990419	0.501531	4358.15	55.5296	7459.24	1316.34	38.1737	651.062
0.1	0.2216	13.4	13.4	8819.15	86.4303	8732.72	0.990388	0.501097	4375.94	55.8877	7496.28	1322.87	38.3633	653.723
0.1	0.22225	13.41	13.41	8862.91	86.9892	8775.92	0.990358	0.500663	4393.78	56.2481	7533.48	1329.44	38.5537	656.391
0.1	0.2229	13.42	13.42	8906.85	87.5517	8819.3	0.990327	0.500229	4411.67	56.6108	7570.82	1336.03	38.7448	659.067
0.1	0.22355	13.43	13.43	8950.97	88.1178	8862.85	0.990297	0.499795	4429.61	56.9759	7608.32	1342.65	38.9367	661.751
0.1	0.2242	13.44	13.44	8995.26	88.6876	8906.58	0.990266	0.499361	4447.6	57.3434	7645.97	1349.29	39.1294	664.442
0.1	0.22485	13.45	13.45	9039.74	89.261	8950.48	0.990235	0.498928	4465.64	57.7132	7683.78	1355.96	39.3229	667.14
0.1	0.2255	13.46	13.46	9084.4	89.8381	8994.56	0.990205	0.498494	4483.73	58.0853	7721.74	1362.66	39.5171	669.846
0.1	0.22615	13.47	13.47	9129.23	90.419	9038.82	0.990174	0.49806	4501.87	58.4599	7759.85	1369.39	39.7122	672.56
0.1	0.2268	13.48	13.48	9174.25	91.0036	9083.25	0.990143	0.497626	4520.06	58.8369	7798.11	1376.14	39.908	675.281
0.1	0.22745	13.49	13.49	9219.45	91.5919	9127.86	0.990113	0.497193	4538.3	59.2164	7836.54	1382.92	40.1046	678.01
0.1	0.2281	13.5	13.5	9264.84	92.1841	9172.65	0.990082	0.496759	4556.6	59.5982	7875.11	1389.73	40.302	680.746
0.1	0.22875	13.51	13.51	9310.4	92.7801	9217.62	0.990051	0.496325	4574.94	59.9826	7913.84	1396.56	40.5003	683.489
0.1	0.2294	13.52	13.52	9356.15	93.3799	9262.77	0.990021	0.495891	4593.33	60.3694	7952.73	1403.42	40.6993	686.241
0.1	0.23005	13.53	13.53	9402.09	93.9836	9308.1	0.98999	0.495458	4611.77	60.7587	7991.77	1410.31	40.8991	688.999
0.1	0.2307	13.54	13.54	9448.2	94.5912	9353.61	0.989959	0.495024	4630.26	61.1505	8030.97	1417.23	41.0997	691.766
0.1	0.23135	13.55	13.55	9494.51	95.2027	9399.3	0.989928	0.49459	4648.8	61.5449	8070.33	1424.18	41.3011	694.539
0.1	0.232	13.56	13.56	9540.99	95.8181	9445.18	0.989897	0.494157	4667.4	61.9418	8109.84	1431.15	41.5033	697.321
0.1	0.23265	13.57	13.57	9587.67	96.4376	9491.23	0.989866	0.493723	4686.04	62.3412	8149.52	1438.15	41.7064	700.11
0.1	0.2333	13.58	13.58	9634.53	97.061	9537.47	0.989835	0.493289	4704.73	62.7432	8189.35	1445.18	41.9102	702.906
0.1	0.23395	13.59	13.59	9681.58	97.6884	9583.89	0.989805	0.492856	4723.47	63.1478	8229.34	1452.24	42.1149	705.71
0.1	0.2346	13.6	13.6	9728.81	98.3199	9630.49	0.989774	0.492422	4742.27	63.5551	8269.49	1459.32	42.3203	708.521
0.1	0.23525	13.61	13.61	9776.23	98.9554	9677.28	0.989743	0.491989	4761.11	63.9649	8309.8	1466.43	42.5266	711.34
0.1	0.2359	13.62	13.62	9823.84	99.5951	9724.25	0.989712	0.491555	4780	64.3774	8350.27	1473.58	42.7337	714.167
0.1	0.23655	13.63	13.63	9871.64	100.239	9771.41	0.989681	0.491122	4798.95	64.7926	8390.9	1480.75	42.9417	717.001
0.1	0.2372	13.64	13.64	9919.63	100.887	9818.75	0.989649	0.490688	4817.94	65.2104	8431.69	1487.95	43.1504	719.842
0.1	0.23785	13.65	13.65	9967.81	101.539	9866.27	0.989618	0.490254	4836.99	65.6309	8472.64	1495.17	43.36	722.691
0.1	0.2385	13.66	13.66	10016.2	102.195	9913.99	0.989587	0.489821	4856.08	66.0541	8513.76	1502.43	43.5704	725.548
0.1	0.23915	13.67	13.67	10064.7	102.856	9961.89	0.989556	0.489387	4875.22	66.4801	8555.03	1509.71	43.7816	728.412
0.1	0.2398	13.68	13.68	10113.5	103.521	10010	0.989525	0.488954	4894.42	66.9088	8596.47	1517.02	43.9937	731.283
0.1	0.24045	13.69	13.69	10162.4	104.19	10058.3	0.989494	0.488521	4913.66	67.3403	8638.07	1524.37	44.2066	734.163
0.1	0.2411	13.7	13.7	10211.6	104.863	10106.7	0.989463	0.488087	4932.96	67.7745	8679.84	1531.74	44.4204	737.049
0.1	0.24175	13.71	13.71	10260.9	105.541	10155.4	0.989431	0.487654	4952.3	68.2116	8721.77	1539.14	44.6349	739.943
0.1	0.2424	13.72	13.72	10310.4	106.223	10204.2	0.9894	0.48722	4971.7	68.6514	8763.86	1546.56	44.8504	742.845
0.1	0.24305	13.73	13.73	10360.1	106.909	10253.2	0.989369	0.486787	4991.14	69.0942	8806.12	1554.02	45.0666	745.754
0.1	0.2437	13.74	13.74	10410.1	107.6	10302.5	0.989338	0.486353	5010.64	69.5397	8848.55	1561.51	45.2837	748.671
0.1	0.24435	13.75	13.75	10460.2	108.296	10351.9	0.989306	0.48592	5030.18	69.9881	8891.14	1569.02	45.5017	751.595
0.1	0.245	13.76	13.76	10510.5	108.996	10401.5	0.989275	0.485487	5049.78	70.4395	8933.9	1576.57	45.7205	754.527
0.1	0.24565	13.77	13.77	10561	109.7	10451.3	0.989244	0.485053	5069.42	70.8937	8976.82	1584.14	45.9402	757.466
0.1	0.2463	13.78	13.78	10611.7	110.409	10501.2	0.989212	0.48462	5089.12	71.3509	9019.91	1591.75	46.1607	760.413
0.1	0.24695	13.79	13.79	10662.5	111.122	10551.4	0.989181	0.484187	5108.86	71.811	9063.17	1599.38	46.3821	763.367
0.1	0.2476	13.8	13.8	10713.6	111.841	10601.8	0.989149	0.483753	5128.66	72.274	9106.59	1607.05	46.6043	766.329
0.1	0.24825	13.81	13.81	10764.9	112.563	10652.4	0.989118	0.48332	5148.5	72.7401	9150.19	1614.74	46.8274	769.298
0.1	0.2489	13.82	13.82	10816.4	113.291	10703.1	0.989086	0.482887	5168.39	73.2092	9193.95	1622.46	47.0514	772.275
0.1	0.24955	13.83	13.83	10868.1	114.023	10754.1	0.989055	0.482454	5188.34	73.6813	9237.88	1630.21	47.2762	775.259
0.1	0.2502	13.84	13.84	10920	114.76	10805.2	0.989023	0.48202	5208.33	74.1564	9281.98	1638	47.5019	778.251
0.1	0.25085	13.85	13.85	10972.1	115.501	10856.6	0.988992	0.481587	5228.38	74.6346	9326.25	1645.81	47.7285	781.25
0.1	0.2515	13.86	13.86	11024.3	116.248	10908.1	0.98896	0.481154	5248.47	75.1159	9370.69	1653.65	47.9559	784.257
0.1	0.25215	13.87	13.87	11076.8	116.999	10959.8	0.988929	0.480721	5268.62	75.6002	9415.3	1661.52	48.1842	787.271
0.1	0.2528	13.88	13.88	11129.5	117.755	11011.8	0.988897	0.480287	5288.81	76.0877	9460.09	1669.43	48.4134	790.292
0.1	0.25345	13.89	13.89	11182.4	118.516	11063.9	0.988865	0.479854	5309.05	76.5784	9505.04	1677.36	48.6434	793.322
0.1	0.2541	13.9	13.9	11235.5	119.281	11116.2	0.988834	0.479421	5329.35	77.0722	9550.17	1685.32	48.8744	796.358
0.1	0.25475	13.91	13.91	11288.8	120.052	11168.7	0.988802	0.478988	5349.69	77.5692	9595.47	1693.32	49.1062	799.402
0.1	0.2554	13.92	13.92	11342.3	120.828	11221.5	0.98877	0.478555	5370.08	78.0694	9640.94	1701.34	49.3389	802.453
0.1	0.25605	13.93	13.93	11396	121.608	11274.4	0.988738	0.478122	5390.52	78.5728	9686.59	1709.4	49.5725	805.512
0.1	0.2567	13.94	13.94	11449.9	122.394	11327.5	0.988707	0.477689	5411.02	79.0795	9732.41	1717.48	49.807	808.579
0.1	0.25735	13.95	13.95	11504	123.185	11380.8	0.988675	0.477256	5431.56	79.5894	9778.4	1725.6	50.0424	811.652
0.1	0.258	13.96	13.96	11558.3	123.981	11434.3	0.988643	0.476822	5452.15	80.1026	9824.57	1733.75	50.2787	814.734
0.1	0.25865	13.97	13.97	11612.8	124.782	11488.1	0.988611	0.476389	5472.79	80.6191	9870.91	1741.93	50.5158	817.822
0.1	0.2593	13.98	13.98	11667.6	125.588	11542	0.988579	0.475956	5493.48	81.139	9917.43	1750.13	50.7539	820.918
0.1	0.25995	13.99	13.99	11722.5	126.399	11596.1	0.988547	0.475523	5514.22	81.6622	9964.12	1758.37	50.9929	824.022
0.1	0.2606	14	14	11777.6	127.216	11650.4	0.988515	0.47509	5535	83.3095	10011	1766.65	51.2327	827.132
0.1	0.26125	14.01	14.01	11833	128.049	11704.9	0.988483	0.474657	5555.84	83.7906	10058	1774.95	51.4735	830.251
0.1	0.2619	14.02	14.02	11888.5	128.887	11759.7	0.988451	0.474224	5576.72	84.2741	10105.3	1783.28	51.7152	833.375
0.1	0.26255	14.03	14.03	11944.3	129.73	11814.6	0.988419	0.473791	5597.65	84.7599	10152.7	1791.65	51.9578	836.508
0.1	0.2632	14.04	14.04	12000.3	130.577	11869.7	0.988387	0.473358	5618.63	85.2482	10200.2	1800.04	52.2013	839.647
0.1	0.26385	14.05	14.05	12056.5	131.43	11925	0.988355	0.472925	5639.66	85.7389	10248	1808.47	52.4457	842.794
0.1	0.2645	14.06	14.06	12112.9	132.287	11980.6	0.988323	0.472493	5660.74	86.232	10295.9	1816.93	52.691	845.949
0.1	0.26515	14.07	14.07	12169.5	133.15	12036.3	0.988291	0.47206	5681.87	86.7275	10344.1	1825.42	52.9373	849.111
0.1	0.2658	14.08	14.08	12226.3	134.017	12092.3	0.988259	0.471627	5703.04	87.2255	10392.4	1833.95	53.1844	852.28
0.1	0.26645	14.09	14.09	12283.3	134.889	12148.4	0.988227	0.471194	5724.27	87.7259	10440.8	1842.5	53.4325	855.457
0.1	0.2671	14.1	14.1	12340.6	135.766	12204.8	0.988194	0.470761	5745.55	88.2288	10489.5	1851.09	53.6815	858.641
0.1	0.26775	14.11	14.11	12398	136.649	12261.4	0.988162	0.470328	5766.87	88.7341	10538.3	1859.7	53.9314	861.832
0.1	0.2684	14.12	14.12	12455.7	137.536	12318.2	0.98813	0.469895	5788.25	89.2419	10587.3	1868.35	54.1823	865.031
0.1	0.26905	14.13	14.13	12513.6	138.428	12375.2	0.988097	0.469462	5809.67	89.7522	10636.5	1877.04	54.4341	868.237
0.1	0.2697	14.14	14.14	12571.7	139.326	12432.4	0.988065	0.46903	5831.14	90.2649	10685.9	1885.75	54.6868	871.45
0.1	0.27035	14.15	14.15	12630	140.229	12489.8	0.988033	0.468597	5852.66	90.7802	10735.5	1894.5	54.9405	874.671
0.1	0.271	14.16	14.16	12688.5	141.136	12547.4	0.988	0.468164	5874.23	91.298	10785.2	1903.28	55.195	877.899
0.1	0.27165	14.17	14.17	12747.3	142.049	12605.2	0.987968	0.467731	5895.85	91.8183	10835.2	1912.09	55.4506	881.135
0.1	0.2723	14.18	14.18	12806.2	142.968	12663.3	0.987936	0.467298	5917.52	92.3411	10885.3	1920.93	55.707	884.378
0.1	0.27295	14.19	14.19	12865.4	143.891	12721.5	0.987903	0.466866	5939.23	92.8665	10935.6	1929.81	55.9645	887.628
0.1	0.2736	14.2	14.2	12924.8	144.82	12780	0.987871	0.466433	5961	93.3944	10986.1	1938.72	56.2228	890.885
0.1	0.27425	14.21	14.21	12984.4	145.754	12838.6	0.987838	0.466	5982.81	93.9249	11036.7	1947.66	56.4821	894.15
0.1	0.2749	14.22	14.22	13044.2	146.693	12897.5	0.987806	0.465568	6004.67	94.4579	11087.6	1956.63	56.7424	897.422
0.1	0.27555	14.23	14.23	13104.3	147.637	12956.6	0.987773	0.465135	6026.58	94.9935	11138.6	1965.64	57.0036	900.701
0.1	0.2762	14.24	14.24	13164.5	148.587	13015.9	0.98774	0.464702	6048.54	95.5317	11189.9	1974.68	57.2657	903.987
0.1	0.27685	14.25	14.25	13225	149.543	13075.5	0.987708	0.46427	6070.55	96.0725	11241.3	1983.75	57.5288	907.281
0.1	0.2775	14.26	14.26	13285.7	150.503	13135.2	0.987675	0.463837	6092.6	96.6159	11292.9	1992.86	57.7929	910.582
0.1	0.27815	14.27	14.27	13346.7	151.47	13195.2	0.987642	0.463404	6114.7	97.1619	11344.7	2002	58.0579	913.89
0.1	0.2788	14.28	14.28	13407.8	152.441	13255.4	0.98761	0.462972	6136.86	97.7106	11396.6	2011.17	58.3239	917.206
0.1	0.27945	14.29	14.29	13469.2	153.418	13315.7	0.987577	0.462539	6159.06	98.2618	11448.8	2020.38	58.5909	920.528
0.1	0.2801	14.3	14.3	13530.8	154.401	13376.4	0.987544	0.462107	6181.3	98.8157	11501.1	2029.61	58.8588	923.858
0.1	0.28075	14.31	14.31	13592.6	155.389	13437.2	0.987511	0.461674	6203.6	99.3723	11553.7	2038.89	59.1277	927.195
0.1	0.2814	14.32	14.32	13654.6	156.383	13498.2	0.987479	0.461241	6225.94	99.9315	11606.4	2048.19	59.3975	930.54
0.1	0.28205	14.33	14.33	13716.9	157.382	13559.5	0.987446	0.460809	6248.33	100.493	11659.3	2057.53	59.6684	933.891
0.1	0.2827	14.34	14.34	13779.4	158.387	13621	0.987413	0.460376	6270.77	101.058	11712.4	2066.9	59.9402	937.25
0.1	0.28335	14.35	14.35	13842.1	159.398	13682.7	0.98738	0.459944	6293.26	101.625	11765.7	2076.31	60.213	940.615
0.1	0.284	14.36	14.36	13905	160.414	13744.6	0.987347	0.459511	6315.79	102.195	11819.2	2085.75	60.4867	943.988
0.1	0.28465	14.37	14.37	13968.1	161.436	13806.7	0.987314	0.459079	6338.37	102.768	11872.9	2095.22	60.7614	947.368
0.1	0.2853	14.38	14.38	14031.5	162.464	13869.1	0.987281	0.458646	6361	103.343	11926.8	2104.73	61.0372	950.755
0.1	0.28595	14.39	14.39	14095.1	163.497	13931.6	0.987248	0.458214	6383.67	103.921	11980.9	2114.27	61.3139	954.15
0.1	0.2866	14.4	14.4	14159	164.536	13994.4	0.987215	0.457781	6406.4	104.502	12035.1	2123.85	61.5916	957.551
0.1	0.28725	14.41	14.41	14223	165.581	14057.5	0.987182	0.457349	6429.17	105.086	12089.6	2133.46	61.8702	960.96
0.1	0.2879	14.42	14.42	14287.3	166.632	14120.7	0.987149	0.456917	6451.98	105.672	12144.2	2143.1	62.1499	964.375
0.1	0.28855	14.43	14.43	14351.9	167.689	14184.2	0.987116	0.456484	6474.85	106.261	12199.1	2152.78	62.4306	967.798
0.1	0.2892	14.44	14.44	14416.6	168.751	14247.9	0.987083	0.456052	6497.76	106.853	12254.1	2162.49	62.7122	971.227
0.1	0.28985	14.45	14.45	14481.6	169.82	14311.8	0.987049	0.45562	6520.72	107.448	12309.3	2172.24	62.9949	974.664
0.1	0.2905	14.46	14.46	14546.8	170.894	14375.9	0.987016	0.455187	6543.72	108.046	12364.8	2182.02	63.2785	978.108
0.1	0.29115	14.47	14.47	14612.2	171.975	14440.3	0.986983	0.454755	6566.77	108.646	12420.4	2191.83	63.5632	981.558
0.1	0.2918	14.48	14.48	14677.9	173.061	14504.8	0.98695	0.454323	6589.87	109.249	12476.2	2201.68	63.8488	985.016
0.1	0.29245	14.49	14.49	14743.8	174.154	14569.6	0.986916	0.45389	6613.02	109.855	12532.2	2211.57	64.1355	988.481
0.1	0.2931	14.5	14.5	14809.9	175.252	14634.7	0.986883	0.453458	6636.21	110.464	12588.4	2221.49	64.4232	991.952
0.1	0.29375	14.51	14.51	14876.3	176.357	14699.9	0.98685	0.453026	6659.44	111.075	12644.8	2231.44	64.7118	995.431
0.1	0.2944	14.52	14.52	14942.9	177.468	14765.4	0.986816	0.452593	6682.73	111.69	12701.4	2241.43	65.0015	998.917
0.1	0.29505	14.53	14.53	15009.7	178.585	14831.1	0.986783	0.452161	6706.06	112.307	12758.2	2251.46	65.2922	1002.41
0.1	0.2957	14.54	14.54	15076.8	179.708	14897.1	0.986749	0.451729	6729.43	112.927	12815.3	2261.51	65.5839	1005.91
0.1	0.29635	14.55	14.55	15144.1	180.837	14963.2	0.986716	0.451297	6752.85	113.551	12872.5	2271.61	65.8767	1009.41
0.1	0.297	14.56	14.56	15211.6	181.973	15029.6	0.986682	0.450865	6776.32	114.177	12929.9	2281.74	66.1704	1012.93
0.1	0.29765	14.57	14.57	15279.4	183.114	15096.2	0.986649	0.450432	6799.83	114.805	12987.4	2291.9	66.4652	1016.45
0.1	0.2983	14.58	14.58	15347.4	184.262	15163.1	0.986615	0.45	6823.39	115.437	13045.2	2302.1	66.761	1019.98
0.1	0.29895	14.59	14.59	15415.6	185.417	15230.2	0.986582	0.449568	6847	116.072	13103.2	2312.34	67.0578	1023.51
0.1	0.2996	14.6	14.6	15484.1	186.577	15297.5	0.986548	0.449136	6870.65	116.71	13161.4	2322.61	67.3556	1027.05
0.1	0.30025	14.61	14.61	15552.8	187.745	15365	0.986514	0.448704	6894.34	117.35	13219.8	2332.91	67.6545	1030.6
0.1	0.3009	14.62	14.62	15621.7	188.918	15432.8	0.986481	0.448272	6918.08	117.994	13278.4	2343.26	67.9544	1034.15
0.1	0.30155	14.63	14.63	15690.9	190.098	15500.8	0.986447	0.44784	6941.86	118.641	13337.3	2353.63	68.2553	1037.71
0.1	0.3022	14.64	14.64	15760.3	191.284	15569	0.986413	0.447407	6965.69	119.29	13396.3	2364.05	68.5573	1041.28
0.1	0.30285	14.65	14.65	15830	192.477	15637.5	0.986379	0.446975	6989.57	119.943	13455.5	2374.49	68.8603	1044.85
0.1	0.3035	14.66	14.66	15899.9	193.677	15706.2	0.986346	0.446543	7013.49	120.598	13514.9	2384.98	69.1644	1048.44
0.1	0.30415	14.67	14.67	15970	194.883	15775.1	0.986312	0.446111	7037.45	121.257	13574.5	2395.5	69.4695	1052.02
0.1	0.3048	14.68	14.68	16040.4	196.095	15844.3	0.986278	0.445679	7061.46	121.918	13634.3	2406.05	69.7756	1055.62
0.1	0.30545	14.69	14.69	16111	197.314	15913.7	0.986244	0.445247	7085.52	122.583	13694.3	2416.65	70.0828	1059.22
0.1	0.3061	14.7	14.7	16181.8	198.54	15983.3	0.98621	0.444815	7109.61	123.251	13754.6	2427.28	70.391	1062.83
0.1	0.30675	14.71	14.71	16252.9	199.773	16053.2	0.986176	0.444383	7133.76	123.921	13815	2437.94	70.7003	1066.44
0.1	0.3074	14.72	14.72	16324.3	201.012	16123.3	0.986142	0.443951	7157.94	124.595	13875.6	2448.64	71.0106	1070.06
0.1	0.30805	14.73	14.73	16395.8	202.258	16193.6	0.986108	0.443519	7182.17	125.272	13936.5	2459.38	71.3219	1073.69
0.1	0.3087	14.74	14.74	16467.7	203.511	16264.2	0.986074	0.443087	7206.44	125.952	13997.5	2470.15	71.6344	1077.33
0.1	0.30935	14.75	14.75	16539.7	204.77	16335	0.98604	0.442656	7230.76	126.635	14058.8	2480.96	71.9478	1080.97
0.1	0.31	14.76	14.76	16612	206.037	16406	0.986006	0.442224	7255.12	127.321	14120.2	2491.81	72.2624	1084.61
0.1	0.31065	14.77	14.77	16684.6	207.31	16477.3	0.985972	0.441792	7279.53	128.01	14181.9	2502.69	72.578	1088.27
0.1	0.3113	14.78	14.78	16757.4	208.59	16548.8	0.985938	0.44136	7303.98	128.702	14243.8	2513.61	72.8946	1091.93
0.1	0.31195	14.79	14.79	16830.4	209.877	16620.6	0.985903	0.440928	7328.47	129.397	14305.9	2524.56	73.2124	1095.6
0.1	0.3126	14.8	14.8	16903.7	211.171	16692.5	0.985869	0.440496	7353	130.096	14368.2	2535.56	73.5312	1099.27
0.1	0.31325	14.81	14.81	16977.2	212.472	16764.8	0.985835	0.440064	7377.58	130.798	14430.7	2546.59	73.851	1102.95
0.1	0.3139	14.82	14.82	17051	213.78	16837.2	0.9858	0.439633	7402.2	131.503	14493.4	2557.65	74.1719	1106.64
0.1	0.31455	14.83	14.83	17125	215.095	16909.9	0.985766	0.439201	7426.86	132.211	14556.3	2568.76	74.4939	1110.33
0.1	0.3152	14.84	14.84	17199.3	216.417	16982.9	0.985732	0.438769	7451.57	132.922	14619.4	2579.9	74.817	1114.03
0.1	0.31585	14.85	14.85	17273.8	217.746	17056.1	0.985697	0.438337	7476.31	133.636	14682.8	2591.07	75.1411	1117.73
0.1	0.3165	14.86	14.86	17348.6	219.082	17129.5	0.985663	0.437905	7501.1	134.354	14746.3	2602.29	75.4664	1121.45
0.1	0.31715	14.87	14.87	17423.6	220.426	17203.2	0.985629	0.437474	7525.94	135.075	14810.1	2613.54	75.7927	1125.17
0.1	0.3178	14.88	14.88	17498.9	221.777	17277.1	0.985594	0.437042	7550.81	135.799	14874	2624.83	76.12	1128.89
0.1	0.31845	14.89	14.89	17574.4	223.135	17351.2	0.98556	0.43661	7575.73	136.526	14938.2	2636.16	76.4485	1132.62
0.1	0.3191	14.9	14.9	17650.1	224.5	17425.6	0.985525	0.436179	7600.68	137.256	15002.6	2647.52	76.778	1136.36
0.1	0.31975	14.91	14.91	17726.1	225.873	17500.3	0.98549	0.435747	7625.68	137.99	15067.2	2658.92	77.1087	1140.1
0.1	0.3204	14.92	14.92	17802.4	227.252	17575.1	0.985456	0.435315	7650.72	138.727	15132	2670.36	77.4404	1143.85
0.1	0.32105	14.93	14.93	17878.9	228.64	17650.3	0.985421	0.434884	7675.81	139.467	15197.1	2681.83	77.7732	1147.61
0.1	0.3217	14.94	14.94	17955.7	230.034	17725.6	0.985386	0.434452	7700.93	140.211	15262.3	2693.35	78.1071	1151.37
0.1	0.32235	14.95	14.95	18032.7	231.436	17801.2	0.985352	0.43402	7726.09	140.958	15327.8	2704.9	78.4421	1155.14
0.1	0.323	14.96	14.96	18109.9	232.846	17877.1	0.985317	0.433589	7751.3	141.708	15393.4	2716.49	78.7782	1158.91
0.1	0.32365	14.97	14.97	18187.4	234.263	17953.2	0.985282	0.433157	7776.55	142.461	15459.3	2728.12	79.1153	1162.69
0.1	0.3243	14.98	14.98	18265.2	235.688	18029.5	0.985247	0.432726	7801.83	143.218	15525.4	2739.78	79.4536	1166.48
0.1	0.32495	14.99	14.99	18343.2	237.12	18106.1	0.985213	0.432294	7827.16	143.978	15591.7	2751.48	79.793	1170.27
0.1	0.3256	15	15	18421.5	238.56	18182.9	0.985178	0.431863	7852.53	144.742	15658.3	2763.22	80.1335	1174.07
0.1	0.32625	15.01	15.01	18500	240.007	18260	0.985143	0.431431	7877.93	145.509	15725	2775	80.4751	1177.88
0.1	0.3269	15.02	15.02	18578.8	241.462	18337.3	0.985108	0.430999	7903.38	146.279	15792	2786.82	80.8178	1181.69
0.1	0.32755	15.03	15.03	18657.8	242.925	18414.9	0.985073	0.430568	7928.87	147.052	15859.2	2798.67	81.1616	1185.51
0.1	0.3282	15.04	15.04	18737.1	244.396	18492.7	0.985038	0.430137	7954.4	147.829	15926.6	2810.57	81.5065	1189.33
0.1	0.32885	15.05	15.05	18816.7	245.874	18570.8	0.985003	0.429705	7979.96	148.61	15994.2	2822.5	81.8525	1193.16
0.1	0.3295	15.06	15.06	18896.5	247.36	18649.1	0.984968	0.429274	8005.57	149.393	16062	2834.47	82.1996	1196.99
0.1	0.33015	15.07	15.07	18976.5	248.854	18727.7	0.984933	0.428842	8031.21	150.18	16130	2846.48	82.5479	1200.84
0.1	0.3308	15.08	15.08	19056.8	250.356	18806.5	0.984898	0.428411	8056.9	150.971	16198.3	2858.52	82.8972	1204.68
0.1	0.33145	15.09	15.09	19137.4	251.865	18885.5	0.984862	0.427979	8082.62	151.765	16266.8	2870.61	83.2477	1208.53
0.1	0.3321	15.1	15.1	19218.2	253.383	18964.8	0.984827	0.427548	8108.38	152.563	16335.5	2882.73	83.5993	1212.39
0.1	0.33275	15.11	15.11	19299.3	254.909	19044.4	0.984792	0.427117	8134.18	153.364	16404.4	2894.9	83.952	1216.26
0.1	0.3334	15.12	15.12	19380.7	256.442	19124.2	0.984757	0.426685	8160.02	154.168	16473.6	2907.1	84.3058	1220.13
0.1	0.33405	15.13	15.13	19462.3	257.984	19204.3	0.984722	0.426254	8185.89	154.976	16542.9	2919.34	84.6608	1224
0.1	0.3347	15.14	15.14	19544.1	259.534	19284.6	0.984686	0.425823	8211.81	155.787	16612.5	2931.62	85.0169	1227.88
0.1	0.33535	15.15	15.15	19626.2	261.092	19365.1	0.984651	0.425391	8237.76	156.602	16682.3	2943.93	85.3741	1231.77
0.1	0.336	15.16	15.16	19708.6	262.658	19445.9	0.984615	0.42496	8263.75	157.42	16752.3	2956.29	85.7324	1235.66
0.1	0.33665	15.17	15.17	19791.2	264.232	19527	0.98458	0.424529	8289.78	158.242	16822.6	2968.69	86.0919	1239.56
0.1	0.3373	15.18	15.18	19874.1	265.814	19608.3	0.984545	0.424098	8315.84	159.068	16893	2981.12	86.4525	1243.47
0.1	0.33795	15.19	15.19	19957.3	267.405	19689.9	0.984509	0.423666	8341.94	159.897	16963.7	2993.59	86.8143	1247.38
0.1	0.3386	15.2	15.2	20040.7	269.004	19771.7	0.984474	0.423235	8368.08	160.729	17034.6	3006.11	87.1771	1251.29
0.1	0.33925	15.21	15.21	20124.4	270.611	19853.8	0.984438	0.422804	8394.26	161.565	17105.7	3018.66	87.5411	1255.21
0.1	0.3399	15.22	15.22	20208.3	272.227	19936.1	0.984402	0.422373	8420.47	162.405	17177.1	3031.25	87.9063	1259.14
0.1	0.34055	15.23	15.23	20292.5	273.851	20018.7	0.984367	0.421941	8446.72	163.248	17248.7	3043.88	88.2726	1263.07
0.1	0.3412	15.24	15.24	20377	275.483	20101.5	0.984331	0.42151	8473	164.095	17320.5	3056.55	88.64	1267.01
0.1	0.34185	15.25	15.25	20461.7	277.124	20184.6	0.984296	0.421079	8499.32	164.946	17392.5	3069.26	89.0086	1270.95
0.1	0.3425	15.26	15.26	20546.7	278.774	20268	0.98426	0.420648	8525.68	165.8	17464.7	3082.01	89.3783	1274.9
0.1	0.34315	15.27	15.27	20632	280.432	20351.6	0.984224	0.420217	8552.07	166.657	17537.2	3094.8	89.7492	1278.85
0.1	0.3438	15.28	15.28	20717.5	282.098	20435.4	0.984188	0.419786	8578.5	167.519	17609.9	3107.63	90.1212	1282.81
0.1	0.34445	15.29	15.29	20803.3	283.774	20519.5	0.984152	0.419355	8604.96	168.384	17682.8	3120.49	90.4944	1286.77
0.1	0.3451	15.3	15.3	20889.3	285.457	20603.9	0.984117	0.418924	8631.46	169.252	17755.9	3133.4	90.8687	1290.74
0.1	0.34575	15.31	15.31	20975.7	287.15	20688.5	0.984081	0.418493	8657.99	170.125	17829.3	3146.35	91.2441	1294.72
0.1	0.3464	15.32	15.32	21062.2	288.851	20773.4	0.984045	0.418062	8684.56	171.001	17902.9	3159.34	91.6208	1298.7
0.1	0.34705	15.33	15.33	21149.1	290.561	20858.5	0.984009	0.417631	8711.16	171.88	17976.7	3172.36	91.9985	1302.68
0.1	0.3477	15.34	15.34	21236.2	292.28	20943.9	0.983973	0.4172	8737.8	172.764	18050.8	3185.43	92.3775	1306.67
0.1	0.34835	15.35	15.35	21323.6	294.008	21029.6	0.983937	0.416769	8764.47	173.651	18125	3198.54	92.7576	1310.67
0.1	0.349	15.36	15.36	21411.2	295.744	21115.5	0.983901	0.416338	8791.17	174.542	18199.5	3211.68	93.1388	1314.67
0.1	0.34965	15.37	15.37	21499.1	297.49	21201.6	0.983865	0.415907	8817.91	175.436	18274.3	3224.87	93.5212	1318.68
0.1	0.3503	15.38	15.38	21587.3	299.244	21288.1	0.983829	0.415476	8844.68	176.334	18349.2	3238.1	93.9048	1322.69
0.1	0.35095	15.39	15.39	21675.8	301.007	21374.8	0.983792	0.415045	8871.48	177.236	18424.4	3251.36	94.2896	1326.7
0.1	0.3516	15.4	15.4	21764.5	302.78	21461.7	0.983756	0.414614	8898.32	178.142	18499.8	3264.67	94.6755	1330.72
0.1	0.35225	15.41	15.41	21853.5	304.561	21548.9	0.98372	0.414183	8925.19	179.052	18575.4	3278.02	95.0625	1334.75
0.1	0.3529	15.42	15.42	21942.7	306.352	21636.4	0.983684	0.413752	8952.09	179.965	18651.3	3291.41	95.4508	1338.78
0.1	0.35355	15.43	15.43	22032.2	308.151	21724.1	0.983648	0.413321	8979.03	180.882	18727.4	3304.83	95.8402	1342.81
0.1	0.3542	15.44	15.44	22122	309.96	21812.1	0.983611	0.41289	9005.99	181.803	18803.7	3318.3	96.2308	1346.85
0.1	0.35485	15.45	15.45	22212.1	311.778	21900.3	0.983575	0.41246	9032.99	182.728	18880.3	3331.81	96.6226	1350.9
0.1	0.3555	15.46	15.46	22302.4	313.605	21988.8	0.983538	0.412029	9060.02	183.656	18957.1	3345.36	97.0155	1354.95
0.1	0.35615	15.47	15.47	22393	315.442	22077.6	0.983502	0.411598	9087.09	184.589	19034.1	3358.95	97.4096	1359
0.1	0.3568	15.48	15.48	22483.9	317.288	22166.6	0.983466	0.411167	9114.18	185.525	19111.3	3372.58	97.8049	1363.06
0.1	0.35745	15.49	15.49	22575	319.143	22255.9	0.983429	0.410737	9141.3	186.465	19188.8	3386.25	98.2014	1367.13
0.1	0.3581	15.5	15.5	22666.4	321.008	22345.4	0.983393	0.410306	9168.46	187.409	19266.5	3399.97	98.599	1371.2
0.1	0.35875	15.51	15.51	22758.1	322.882	22435.2	0.983356	0.409875	9195.65	188.357	19344.4	3413.72	98.9978	1375.27
0.1	0.3594	15.52	15.52	22850.1	324.765	22525.3	0.983319	0.409444	9222.86	189.309	19422.6	3427.51	99.3978	1379.35
0.1	0.36005	15.53	15.53	22942.3	326.658	22615.6	0.983283	0.409014	9250.11	190.264	19501	3441.35	99.799	1383.43
0.1	0.3607	15.54	15.54	23034.8	328.561	22706.2	0.983246	0.408583	9277.39	191.224	19579.6	3455.22	100.201	1387.52
0.1	0.36135	15.55	15.55	23127.6	330.473	22797.1	0.983209	0.408152	9304.69	192.187	19658.4	3469.14	100.605	1391.61
0.1	0.362	15.56	15.56	23220.6	332.395	22888.2	0.983173	0.407722	9332.03	193.155	19737.5	3483.09	101.01	1395.7
0.1	0.36265	15.57	15.57	23314	334.327	22979.6	0.983136	0.407291	9359.4	194.126	19816.9	3497.09	101.416	1399.8
0.1	0.3633	15.58	15.58	23407.5	336.268	23071.3	0.983099	0.406861	9386.79	195.101	19896.4	3511.13	101.823	1403.91
0.1	0.36395	15.59	15.59	23501.4	338.219	23163.2	0.983062	0.40643	9414.21	196.08	19976.2	3525.21	102.231	1408.02
0.1	0.3646	15.6	15.6	23595.6	340.18	23255.4	0.983025	0.405999	9441.67	197.064	20056.2	3539.33	102.641	1412.13
0.1	0.36525	15.61	15.61	23690	342.15	23347.8	0.982989	0.405569	9469.15	198.051	20136.5	3553.5	103.051	1416.25
0.1	0.3659	15.62	15.62	23784.7	344.131	23440.5	0.982952	0.405138	9496.66	199.042	20217	3567.7	103.463	1420.37
0.1	0.36655	15.63	15.63	23879.6	346.121	23533.5	0.982915	0.404708	9524.19	200.037	20297.7	3581.94	103.876	1424.5
0.1	0.3672	15.64	15.64	23974.9	348.122	23626.7	0.982878	0.404277	9551.76	201.036	20378.6	3596.23	104.291	1428.63
0.1	0.36785	15.65	15.65	24070.4	350.132	23720.3	0.982841	0.403847	9579.35	202.039	20459.8	3610.56	104.706	1432.76
0.1	0.3685	15.66	15.66	24166.2	352.152	23814	0.982804	0.403416	9606.97	203.047	20541.3	3624.93	105.123	1436.9
0.1	0.36915	15.67	15.67	24262.3	354.183	23908.1	0.982766	0.402986	9634.61	204.058	20622.9	3639.34	105.541	1441.05
0.1	0.3698	15.68	15.68	24358.6	356.223	24002.4	0.982729	0.402555	9662.29	205.073	20704.8	3653.79	105.96	1445.19
0.1	0.37045	15.69	15.69	24455.2	358.274	24096.9	0.982692	0.402125	9689.98	206.093	20786.9	3668.28	106.38	1449.34
0.1	0.3711	15.7	15.7	24552.1	360.335	24191.8	0.982655	0.401695	9717.71	207.116	20869.3	3682.82	106.802	1453.5
0.1	0.37175	15.71	15.71	24649.3	362.406	24286.9	0.982618	0.401264	9745.46	208.143	20951.9	3697.39	107.224	1457.66
0.1	0.3724	15.72	15.72	24746.8	364.488	24382.3	0.98258	0.400834	9773.24	209.175	21034.7	3712.01	107.648	1461.82
0.1	0.37305	15.73	15.73	24844.5	366.579	24477.9	0.982543	0.400403	9801.04	210.211	21117.8	3726.67	108.074	1465.99
0.1	0.3737	15.74	15.74	24942.5	368.682	24573.8	0.982506	0.399973	9828.87	211.251	21201.1	3741.37	108.5	1470.16
0.1	0.37435	15.75	15.75	25040.8	370.794	24670	0.982468	0.399543	9856.72	212.295	21284.7	3756.12	108.927	1474.33
0.1	0.375	15.76	15.76	25139.4	372.917	24766.4	0.982431	0.399113	9884.59	213.343	21368.4	3770.9	109.356	1478.51
0.1	0.37565	15.77	15.77	25238.2	375.05	24863.1	0.982393	0.398682	9912.49	214.395	21452.5	3785.73	109.786	1482.69
0.1	0.3763	15.78	15.78	25337.3	377.194	24960.1	0.982356	0.398252	9940.42	215.451	21536.7	3800.6	110.217	1486.87
0.1	0.37695	15.79	15.79	25436.7	379.349	25057.4	0.982318	0.397822	9968.37	216.512	21621.2	3815.51	110.65	1491.06
0.1	0.3776	15.8	15.8	25536.4	381.514	25154.9	0.982281	0.397392	9996.34	217.577	21705.9	3830.46	111.083	1495.26
0.1	0.37825	15.81	15.81	25636.4	383.69	25252.7	0.982243	0.396961	10024.3	218.646	21790.9	3845.46	111.518	1499.45
0.1	0.3789	15.82	15.82	25736.6	385.876	25350.7	0.982206	0.396531	10052.4	219.719	21876.1	3860.49	111.954	1503.65
0.1	0.37955	15.83	15.83	25837.1	388.073	25449.1	0.982168	0.396101	10080.4	220.796	21961.6	3875.57	112.392	1507.85
0.1	0.3802	15.84	15.84	25937.9	390.281	25547.7	0.98213	0.395671	10108.5	221.878	22047.3	3890.69	112.83	1512.06
0.1	0.38085	15.85	15.85	26039	392.5	25646.5	0.982092	0.395241	10136.6	222.963	22133.2	3905.85	113.27	1516.27
0.1	0.3815	15.86	15.86	26140.4	394.73	25745.7	0.982055	0.394811	10164.7	224.053	22219.3	3921.06	113.711	1520.48
0.1	0.38215	15.87	15.87	26242	396.97	25845.1	0.982017	0.39438	10192.8	225.148	22305.7	3936.31	114.153	1524.7
0.1	0.3828	15.88	15.88	26344	399.222	25944.7	0.981979	0.39395	10220.9	226.246	22392.4	3951.6	114.596	1528.92
0.1	0.38345	15.89	15.89	26446.2	401.484	26044.7	0.981941	0.39352	10249.1	227.349	22479.3	3966.93	115.041	1533.14
0.1	0.3841	15.9	15.9	26548.7	403.758	26144.9	0.981903	0.39309	10277.3	228.456	22566.4	3982.3	115.487	1537.37
0.1	0.38475	15.91	15.91	26651.4	406.042	26245.4	0.981865	0.39266	10305.5	229.567	22653.7	3997.72	115.934	1541.6
0.1	0.3854	15.92	15.92	26754.5	408.338	26346.2	0.981827	0.39223	10333.8	230.683	22741.3	4013.17	116.382	1545.83
0.1	0.38605	15.93	15.93	26857.8	410.645	26447.2	0.981789	0.3918	10362	231.803	22829.2	4028.68	116.832	1550.06
0.1	0.3867	15.94	15.94	26961.5	412.963	26548.5	0.981751	0.39137	10390.3	232.927	22917.2	4044.22	117.282	1554.3
0.1	0.38735	15.95	15.95	27065.4	415.292	26650.1	0.981713	0.39094	10418.6	234.056	23005.6	4059.8	117.734	1558.54
0.1	0.388	15.96	15.96	27169.5	417.633	26751.9	0.981675	0.39051	10446.9	235.188	23094.1	4075.43	118.188	1562.79
0.1	0.38865	15.97	15.97	27274	419.985	26854	0.981637	0.39008	10475.2	236.326	23182.9	4091.1	118.642	1567.03
0.1	0.3893	15.98	15.98	27378.8	422.348	26956.4	0.981599	0.38965	10503.6	237.467	23272	4106.81	119.098	1571.28
0.1	0.38995	15.99	15.99	27483.8	424.723	27059.1	0.98156	0.389221	10531.9	238.613	23361.2	4122.57	119.555	1575.54
0.1	0.3906	16	16	27589.1	427.109	27162	0.981522	0.388791	10560.3	239.764	23450.8	4138.37	120.013	1579.79
0.1	0.39125	16.01	16.01	27694.7	429.506	27265.2	0.981484	0.388361	10588.7	240.918	23540.5	4154.21	120.472	1584.05
0.1	0.3919	16.02	16.02	27800.6	431.915	27368.7	0.981445	0.387931	10617.2	242.077	23630.5	4170.09	120.933	1588.31
0.1	0.39255	16.03	16.03	27906.8	434.336	27472.4	0.981407	0.387501	10645.6	243.241	23720.8	4186.02	121.395	1592.57
0.1	0.3932	16.04	16.04	28013.2	436.769	27576.5	0.981369	0.387071	10674.1	244.409	23811.3	4201.99	121.858	1596.84
0.1	0.39385	16.05	16.05	28120	439.213	27680.8	0.98133	0.386642	10702.5	245.581	23902	4218	122.322	1601.11
0.1	0.3945	16.06	16.06	28227	441.669	27785.3	0.981292	0.386212	10731	246.758	23993	4234.05	122.787	1605.38
0.1	0.39515	16.07	16.07	28334.3	444.136	27890.2	0.981253	0.385782	10759.5	247.939	24084.2	4250.15	123.254	1609.65
0.1	0.3958	16.08	16.08	28441.9	446.616	27995.3	0.981215	0.385352	10788.1	249.125	24175.6	4266.29	123.722	1613.93
0.1	0.39645	16.09	16.09	28549.8	449.107	28100.7	0.981176	0.384923	10816.6	250.315	24267.3	4282.47	124.192	1618.21
0.1	0.3971	16.1	16.1	28658	451.61	28206.3	0.981137	0.384493	10845.1	251.51	24359.3	4298.69	124.662	1622.49
0.1	0.39775	16.11	16.11	28766.4	454.125	28312.3	0.981099	0.384063	10873.7	252.709	24451.4	4314.96	125.134	1626.77
0.1	0.3984	16.12	16.12	28875.1	456.652	28418.5	0.98106	0.383634	10902.3	253.913	24543.9	4331.27	125.607	1631.06
0.1	0.39905	16.13	16.13	28984.2	459.191	28525	0.981021	0.383204	10930.9	255.121	24636.5	4347.63	126.081	1635.34
0.1	0.3997	16.14	16.14	29093.5	461.742	28631.7	0.980982	0.382774	10959.5	256.333	24729.5	4364.02	126.557	1639.63
0.1	0.40035	16.15	16.15	29203.1	464.306	28738.8	0.980944	0.382345	10988.1	257.55	24822.6	4380.46	127.033	1643.92
0.1	0.401	16.16	16.16	29313	466.881	28846.1	0.980905	0.381915	11016.8	258.772	24916	4396.94	127.511	1648.22
0.1	0.40165	16.17	16.17	29423.1	469.469	28953.7	0.980866	0.381486	11045.4	259.998	25009.7	4413.47	127.991	1652.51
0.1	0.4023	16.18	16.18	29533.6	472.069	29061.5	0.980827	0.381056	11074.1	261.229	25103.5	4430.04	128.471	1656.81
0.1	0.40295	16.19	16.19	29644.3	474.681	29169.6	0.980788	0.380627	11102.7	262.464	25197.7	4446.65	128.953	1661.11
0.1	0.4036	16.2	16.2	29755.3	477.306	29278	0.980749	0.380197	11131.4	263.704	25292	4463.3	129.436	1665.41
0.1	0.40425	16.21	16.21	29866.7	479.943	29386.7	0.98071	0.379768	11160.1	264.949	25386.7	4480	129.92	1669.71
0.1	0.4049	16.22	16.22	29978.3	482.592	29495.7	0.980671	0.379338	11188.8	266.198	25481.5	4496.74	130.405	1674.02
0.1	0.40555	16.23	16.23	30090.1	485.254	29604.9	0.980632	0.378909	11217.6	267.452	25576.6	4513.52	130.892	1678.32
0.1	0.4062	16.24	16.24	30202.3	487.929	29714.4	0.980593	0.378479	11246.3	268.71	25672	4530.35	131.38	1682.63
0.1	0.40685	16.25	16.25	30314.8	490.616	29824.2	0.980553	0.37805	11275	269.973	25767.6	4547.22	131.869	1686.94
0.1	0.4075	16.26	16.26	30427.5	493.316	29934.2	0.980514	0.377621	11303.8	271.24	25863.4	4564.13	132.36	1691.25
0.1	0.40815	16.27	16.27	30540.6	496.028	30044.5	0.980475	0.377191	11332.5	272.512	25959.5	4581.09	132.851	1695.57
0.1	0.4088	16.28	16.28	30653.9	498.753	30155.1	0.980436	0.376762	11361.3	273.789	26055.8	4598.08	133.344	1699.88
0.1	0.40945	16.29	16.29	30767.5	501.491	30266	0.980396	0.376332	11390.1	275.071	26152.4	4615.13	133.839	1704.2
0.1	0.4101	16.3	16.3	30881.4	504.242	30377.2	0.980357	0.375903	11418.9	276.357	26249.2	4632.21	134.334	1708.51
0.1	0.41075	16.31	16.31	30995.6	507.005	30488.6	0.980318	0.375474	11447.7	277.647	26346.3	4649.34	134.831	1712.83
0.1	0.4114	16.32	16.32	31110.1	509.782	30600.3	0.980278	0.375045	11476.5	278.943	26443.6	4666.51	135.329	1717.15
0.1	0.41205	16.33	16.33	31224.8	512.571	30712.3	0.980239	0.374615	11505.3	280.243	26541.1	4683.73	135.828	1721.47
0.1	0.4127	16.34	16.34	31339.9	515.374	30824.5	0.980199	0.374186	11534.1	281.548	26638.9	4700.98	136.329	1725.79
0.1	0.41335	16.35	16.35	31455.2	518.189	30937	0.98016	0.373757	11562.9	282.857	26737	4718.29	136.83	1730.12
0.1	0.414	16.36	16.36	31570.9	521.018	31049.8	0.98012	0.373328	11591.8	284.172	26835.2	4735.63	137.333	1734.44
0.1	0.41465	16.37	16.37	31686.8	523.86	31162.9	0.98008	0.372899	11620.6	285.491	26933.8	4753.02	137.838	1738.77
0.1	0.4153	16.38	16.38	31803	526.714	31276.3	0.980041	0.372469	11649.5	286.814	27032.5	4770.45	138.343	1743.09
0.1	0.41595	16.39	16.39	31919.5	529.583	31389.9	0.980001	0.37204	11678.3	288.143	27131.6	4787.92	138.85	1747.42
0.1	0.4166	16.4	16.4	32036.3	532.464	31503.8	0.979961	0.371611	11707.2	289.476	27230.8	4805.44	139.358	1751.75
0.1	0.41725	16.41	16.41	32153.3	535.359	31618	0.979922	0.371182	11736	290.814	27330.3	4823	139.867	1756.07
0.1	0.4179	16.42	16.42	32270.7	538.267	31732.4	0.979882	0.370753	11764.9	292.157	27430.1	4840.6	140.378	1760.4
0.1	0.41855	16.43	16.43	32388.3	541.189	31847.2	0.979842	0.370324	11793.8	293.504	27530.1	4858.25	140.889	1764.73
0.1	0.4192	16.44	16.44	32506.3	544.124	31962.2	0.979802	0.369895	11822.6	294.857	27630.3	4875.94	141.402	1769.06
0.1	0.41985	16.45	16.45	32624.5	547.072	32077.4	0.979762	0.369466	11851.5	296.214	27730.8	4893.68	141.917	1773.4
0.1	0.4205	16.46	16.46	32743	550.034	32193	0.979722	0.369037	11880.4	297.576	27831.6	4911.45	142.432	1777.73
0.1	0.42115	16.47	16.47	32861.8	553.01	32308.8	0.979682	0.368608	11909.3	298.943	27932.6	4929.27	142.949	1782.06
0.1	0.4218	16.48	16.48	32980.9	555.999	32424.9	0.979642	0.368179	11938.2	300.314	28033.8	4947.14	143.467	1786.39
0.1	0.42245	16.49	16.49	33100.3	559.003	32541.3	0.979602	0.36775	11967.1	301.691	28135.3	4965.05	143.986	1790.73
0.1	0.4231	16.5	16.5	33220	562.02	32658	0.979562	0.367321	11996	303.072	28237	4983	144.507	1795.06
0.1	0.42375	16.51	16.51	33339.9	565.05	32774.9	0.979522	0.366892	12024.9	304.458	28338.9	5000.99	145.029	1799.39
0.1	0.4244	16.52	16.52	33460.2	568.095	32892.1	0.979482	0.366463	12053.7	305.849	28441.2	5019.03	145.552	1803.73
0.1	0.42505	16.53	16.53	33580.7	571.153	33009.6	0.979442	0.366035	12082.6	307.245	28543.6	5037.11	146.076	1808.06
0.1	0.4257	16.54	16.54	33701.5	574.226	33127.3	0.979401	0.365606	12111.5	308.645	28646.3	5055.23	146.602	1812.4
0.1	0.42635	16.55	16.55	33822.7	577.312	33245.4	0.979361	0.365177	12140.4	310.051	28749.3	5073.4	147.129	1816.73
0.1	0.427	16.56	16.56	33944.1	580.413	33363.7	0.979321	0.364748	12169.3	311.461	28852.5	5091.61	147.657	1821.06
0.1	0.42765	16.57	16.57	34065.8	583.527	33482.2	0.979281	0.364319	12198.2	312.877	28955.9	5109.86	148.186	1825.4
0.1	0.4283	16.58	16.58	34187.7	586.656	33601.1	0.97924	0.363891	12227.1	314.297	29059.6	5128.16	148.717	1829.73
0.1	0.42895	16.59	16.59	34310	589.799	33720.2	0.9792	0.363462	12256	315.722	29163.5	5146.5	149.249	1834.07
0.1	0.4296	16.6	16.6	34432.6	592.956	33839.6	0.979159	0.363033	12284.9	317.152	29267.7	5164.89	149.782	1838.4
0.1	0.43025	16.61	16.61	34555.4	596.128	33959.3	0.979119	0.362604	12313.8	318.587	29372.1	5183.31	150.316	1842.74
0.1	0.4309	16.62	16.62	34678.6	599.314	34079.2	0.979078	0.362176	12342.7	320.027	29476.8	5201.78	150.852	1847.07
0.1	0.43155	16.63	16.63	34802	602.514	34199.5	0.979038	0.361747	12371.6	321.472	29581.7	5220.3	151.389	1851.4
0.1	0.4322	16.64	16.64	34925.7	605.729	34320	0.978997	0.361318	12400.4	322.922	29686.8	5238.86	151.927	1855.73
0.1	0.43285	16.65	16.65	35049.7	608.958	34440.8	0.978957	0.36089	12429.3	324.377	29792.3	5257.46	152.466	1860.07
0.1	0.4335	16.66	16.66	35174	612.202	34561.8	0.978916	0.360461	12458.2	325.837	29897.9	5276.1	153.007	1864.4
0.1	0.43415	16.67	16.67	35298.6	615.46	34683.1	0.978875	0.360033	12487.1	327.302	30003.8	5294.79	153.549	1868.73
0.1	0.4348	16.68	16.68	35423.5	618.733	34804.7	0.978834	0.359604	12515.9	328.772	30109.9	5313.52	154.092	1873.06
0.1	0.43545	16.69	16.69	35548.6	622.021	34926.6	0.978794	0.359176	12544.8	330.247	30216.3	5332.29	154.636	1877.39
0.1	0.4361	16.7	16.7	35674.1	625.323	35048.7	0.978753	0.358747	12573.6	331.726	30323	5351.11	155.182	1881.72
0.1	0.43675	16.71	16.71	35799.8	628.641	35171.2	0.978712	0.358319	12602.5	333.211	30429.8	5369.97	155.729	1886.05
0.1	0.4374	16.72	16.72	35925.8	631.973	35293.9	0.978671	0.35789	12631.3	334.701	30536.9	5388.87	156.277	1890.37
0.1	0.43805	16.73	16.73	36052.1	635.32	35416.8	0.97863	0.357462	12660.2	336.196	30644.3	5407.82	156.827	1894.7
0.1	0.4387	16.74	16.74	36178.7	638.682	35540.1	0.978589	0.357033	12689	337.696	30751.9	5426.81	157.378	1899.02
0.1	0.43935	16.75	16.75	36305.6	642.059	35663.6	0.978548	0.356605	12717.8	339.201	30859.8	5445.84	157.929	1903.35
0.1	0.44	16.76	16.76	36432.8	645.451	35787.4	0.978507	0.356177	12746.6	340.711	30967.9	5464.92	158.483	1907.67
0.1	0.44065	16.77	16.77	36560.3	648.858	35911.4	0.978466	0.355748	12775.4	342.226	31076.2	5484.04	159.037	1911.99
0.1	0.4413	16.78	16.78	36688	652.28	36035.7	0.978425	0.35532	12804.2	343.746	31184.8	5503.2	159.593	1916.31
0.1	0.44195	16.79	16.79	36816.1	655.717	36160.4	0.978384	0.354892	12833	345.272	31293.7	5522.41	160.15	1920.63
0.1	0.4426	16.8	16.8	36944.4	659.17	36285.2	0.978343	0.354463	12861.8	346.802	31402.7	5541.66	160.708	1924.95
0.1	0.44325	16.81	16.81	37073	662.638	36410.4	0.978301	0.354035	12890.6	348.337	31512.1	5560.95	161.268	1929.27
0.1	0.4439	16.82	16.82	37201.9	666.122	36535.8	0.97826	0.353607	12919.3	349.878	31621.6	5580.29	161.828	1933.58
0.1	0.44455	16.83	16.83	37331.1	669.62	36661.5	0.978219	0.353179	12948.1	351.423	31731.4	5599.67	162.39	1937.9
0.1	0.4452	16.84	16.84	37460.6	673.135	36787.5	0.978178	0.35275	12976.8	352.974	31841.5	5619.09	162.954	1942.21
0.1	0.44585	16.85	16.85	37590.4	676.664	36913.7	0.978136	0.352322	13005.5	354.53	31951.8	5638.55	163.518	1946.52
0.1	0.4465	16.86	16.86	37720.4	680.21	37040.2	0.978095	0.351894	13034.2	356.091	32062.4	5658.06	164.084	1950.83
0.1	0.44715	16.87	16.87	37850.8	683.77	37167	0.978053	0.351466	13062.9	357.657	32173.1	5677.61	164.651	1955.13
0.1	0.4478	16.88	16.88	37981.4	687.347	37294	0.978012	0.351038	13091.6	359.228	32284.2	5697.21	165.219	1959.44
0.1	0.44845	16.89	16.89	38112.3	690.939	37421.4	0.97797	0.35061	13120.3	360.805	32395.5	5716.85	165.789	1963.74
0.1	0.4491	16.9	16.9	38243.5	694.547	37549	0.977929	0.350182	13149	362.386	32507	5736.53	166.359	1968.04
0.1	0.44975	16.91	16.91	38375	698.171	37676.8	0.977887	0.349754	13177.6	363.973	32618.7	5756.25	166.931	1972.34
0.1	0.4504	16.92	16.92	38506.8	701.811	37805	0.977846	0.349326	13206.2	365.565	32730.8	5776.02	167.504	1976.64
0.1	0.45105	16.93	16.93	38638.8	705.467	37933.4	0.977804	0.348898	13234.9	367.162	32843	5795.83	168.079	1980.94
0.1	0.4517	16.94	16.94	38771.2	709.138	38062	0.977762	0.34847	13263.5	368.764	32955.5	5815.68	168.655	1985.23
0.1	0.45235	16.95	16.95	38903.8	712.826	38191	0.977721	0.348042	13292.1	370.372	33068.2	5835.57	169.232	1989.52
0.1	0.453	16.96	16.96	39036.7	716.53	38320.2	0.977679	0.347614	13320.6	371.985	33181.2	5855.51	169.81	1993.81
0.1	0.45365	16.97	16.97	39169.9	720.249	38449.7	0.977637	0.347186	13349.2	373.602	33294.5	5875.49	170.389	1998.09
0.1	0.4543	16.98	16.98	39303.4	723.985	38579.5	0.977595	0.346758	13377.7	375.226	33407.9	5895.52	170.97	2002.38
0.1	0.45495	16.99	16.99	39437.2	727.738	38709.5	0.977553	0.34633	13406.3	376.854	33521.6	5915.58	171.552	2006.66
0.1	0.4556	17	17	39571.3	731.506	38839.8	0.977511	0.345902	13434.8	378.487	33635.6	5935.69	172.135	2010.94
0.1	0.45625	17.01	17.01	39705.6	735.291	38970.3	0.97747	0.345474	13463.3	380.126	33749.8	5955.84	172.719	2015.21
0.1	0.4569	17.02	17.02	39840.3	739.092	39101.2	0.977428	0.345047	13491.7	381.77	33864.2	5976.04	173.305	2019.49
0.1	0.45755	17.03	17.03	39975.2	742.91	39232.3	0.977386	0.344619	13520.2	383.419	33978.9	5996.28	173.892	2023.76
0.1	0.4582	17.04	17.04	40110.4	746.744	39363.6	0.977344	0.344191	13548.6	385.074	34093.8	6016.56	174.48	2028.03
0.1	0.45885	17.05	17.05	40245.9	750.595	39495.3	0.977301	0.343763	13577	386.734	34209	6036.88	175.07	2032.29
0.1	0.4595	17.06	17.06	40381.6	754.462	39627.2	0.977259	0.343336	13605.4	388.399	34324.4	6057.25	175.66	2036.55
0.1	0.46015	17.07	17.07	40517.7	758.346	39759.3	0.977217	0.342908	13633.8	390.069	34440	6077.65	176.252	2040.81
0.1	0.4608	17.08	17.08	40654	762.247	39891.8	0.977175	0.34248	13662.1	391.745	34555.9	6098.1	176.845	2045.07
0.1	0.46145	17.09	17.09	40790.6	766.165	40024.5	0.977133	0.342053	13690.5	393.425	34672.1	6118.6	177.439	2049.32
0.1	0.4621	17.1	17.1	40927.6	770.099	40157.5	0.977091	0.341625	13718.8	395.112	34788.4	6139.13	178.035	2053.57
0.1	0.46275	17.11	17.11	41064.7	774.05	40290.7	0.977048	0.341197	13747.1	396.803	34905	6159.71	178.632	2057.82
0.1	0.4634	17.12	17.12	41202.2	778.018	40424.2	0.977006	0.34077	13775.3	398.5	35021.9	6180.33	179.23	2062.06
0.1	0.46405	17.13	17.13	41340	782.003	40558	0.976964	0.340342	13803.6	400.202	35139	6200.99	179.829	2066.3
0.1	0.4647	17.14	17.14	41478	786.005	40692	0.976921	0.339915	13831.8	401.909	35256.3	6221.7	180.429	2070.54
0.1	0.46535	17.15	17.15	41616.3	790.024	40826.3	0.976879	0.339487	13860	403.622	35373.9	6242.45	181.031	2074.77
0.1	0.466	17.16	17.16	41754.9	794.06	40960.9	0.976836	0.33906	13888.2	405.34	35491.7	6263.24	181.634	2079
0.1	0.46665	17.17	17.17	41893.8	798.114	41095.7	0.976794	0.338632	13916.3	407.063	35609.7	6284.07	182.238	2083.23
0.1	0.4673	17.18	17.18	42033	802.184	41230.8	0.976751	0.338205	13944.5	408.792	35728	6304.94	182.843	2087.45
0.1	0.46795	17.19	17.19	42172.4	806.272	41366.1	0.976709	0.337778	13972.6	410.526	35846.5	6325.86	183.45	2091.67
0.1	0.4686	17.2	17.2	42312.1	810.377	41501.8	0.976666	0.33735	14000.6	412.265	35965.3	6346.82	184.058	2095.88
0.1	0.46925	17.21	17.21	42452.1	814.5	41637.6	0.976623	0.336923	14028.7	414.01	36084.3	6367.82	184.667	2100.09
0.1	0.4699	17.22	17.22	42592.4	818.64	41773.8	0.976581	0.336496	14056.7	415.76	36203.6	6388.86	185.277	2104.3
0.1	0.47055	17.23	17.23	42733	822.798	41910.2	0.976538	0.336068	14084.7	417.515	36323	6409.95	185.889	2108.5
0.1	0.4712	17.24	17.24	42873.8	826.973	42046.9	0.976495	0.335641	14112.6	419.276	36442.8	6431.08	186.501	2112.7
0.1	0.47185	17.25	17.25	43015	831.166	42183.8	0.976452	0.335214	14140.6	421.042	36562.7	6452.25	187.115	2116.9
0.1	0.4725	17.26	17.26	43156.4	835.376	42321	0.97641	0.334786	14168.5	422.814	36682.9	6473.46	187.73	2121.09
0.1	0.47315	17.27	17.27	43298.1	839.604	42458.5	0.976367	0.334359	14196.4	424.591	36803.3	6494.71	188.347	2125.27
0.1	0.4738	17.28	17.28	43440	843.85	42596.2	0.976324	0.333932	14224.2	426.373	36924	6516	188.964	2129.46
0.1	0.47445	17.29	17.29	43582.3	848.114	42734.2	0.976281	0.333505	14252	428.161	37044.9	6537.34	189.583	2133.63
0.1	0.4751	17.3	17.3	43724.8	852.396	42872.4	0.976238	0.333078	14279.8	429.954	37166.1	6558.72	190.203	2137.81
0.1	0.47575	17.31	17.31	43867.6	856.695	43010.9	0.976195	0.332651	14307.6	431.753	37287.4	6580.14	190.824	2141.98
0.1	0.4764	17.32	17.32	44010.7	861.013	43149.6	0.976152	0.332224	14335.3	433.557	37409.1	6601.6	191.446	2146.14
0.1	0.47705	17.33	17.33	44154	865.348	43288.7	0.976109	0.331796	14363	435.366	37530.9	6623.1	192.07	2150.3
0.1	0.4777	17.34	17.34	44297.6	869.702	43427.9	0.976066	0.331369	14390.7	437.181	37653	6644.65	192.695	2154.45
0.1	0.47835	17.35	17.35	44441.5	874.074	43567.5	0.976023	0.330942	14418.3	439.001	37775.3	6666.23	193.321	2158.6
0.1	0.479	17.36	17.36	44585.7	878.464	43707.3	0.975979	0.330515	14445.9	440.826	37897.9	6687.86	193.948	2162.75
0.1	0.47965	17.37	17.37	44730.2	882.872	43847.3	0.975936	0.330088	14473.5	442.658	38020.7	6709.53	194.576	2166.89
0.1	0.4803	17.38	17.38	44874.9	887.298	43987.6	0.975893	0.329662	14501	444.494	38143.7	6731.24	195.206	2171.02
0.1	0.48095	17.39	17.39	45019.9	891.743	44128.2	0.97585	0.329235	14528.5	446.336	38266.9	6752.99	195.837	2175.15
0.1	0.4816	17.4	17.4	45165.2	896.207	44269	0.975806	0.328808	14556	448.183	38390.4	6774.78	196.469	2179.28
0.1	0.48225	17.41	17.41	45310.8	900.689	44410.1	0.975763	0.328381	14583.4	450.036	38514.2	6796.62	197.102	2183.4
0.1	0.4829	17.42	17.42	45456.6	905.189	44551.4	0.97572	0.327954	14610.8	451.895	38638.1	6818.49	197.736	2187.51
0.1	0.48355	17.43	17.43	45602.7	909.708	44693	0.975676	0.327527	14638.2	453.758	38762.3	6840.41	198.372	2191.62
0.1	0.4842	17.44	17.44	45749.1	914.245	44834.9	0.975633	0.3271	14665.5	455.627	38886.7	6862.37	199.009	2195.73
0.1	0.48485	17.45	17.45	45895.8	918.802	44977	0.975589	0.326674	14692.8	457.502	39011.4	6884.36	199.647	2199.82
0.1	0.4855	17.46	17.46	46042.7	923.377	45119.3	0.975546	0.326247	14720	459.382	39136.3	6906.4	200.286	2203.92
0.1	0.48615	17.47	17.47	46189.9	927.971	45261.9	0.975502	0.32582	14747.2	461.268	39261.4	6928.48	200.926	2208.01
0.1	0.4868	17.48	17.48	46337.4	932.583	45404.8	0.975459	0.325393	14774.4	463.159	39386.8	6950.6	201.568	2212.09
0.1	0.48745	17.49	17.49	46485.1	937.215	45547.9	0.975415	0.324967	14801.6	465.056	39512.3	6972.77	202.21	2216.16
0.1	0.4881	17.5	17.5	46633.1	941.865	45691.3	0.975371	0.32454	14828.6	466.958	39638.2	6994.97	202.854	2220.23
0.1	0.48875	17.51	17.51	46781.4	946.535	45834.9	0.975328	0.324114	14855.7	468.865	39764.2	7017.21	203.499	2224.3
0.1	0.4894	17.52	17.52	46930	951.224	45978.7	0.975284	0.323687	14882.7	470.778	39890.5	7039.49	204.145	2228.36
0.1	0.49005	17.53	17.53	47078.8	955.931	46122.9	0.97524	0.32326	14909.7	472.697	40017	7061.82	204.793	2232.41
0.1	0.4907	17.54	17.54	47227.9	960.658	46267.2	0.975196	0.322834	14936.6	474.621	40143.7	7084.18	205.441	2236.45
0.1	0.49135	17.55	17.55	47377.3	965.405	46411.9	0.975152	0.322407	14963.5	476.551	40270.7	7106.59	206.091	2240.49
0.1	0.492	17.56	17.56	47526.9	970.17	46556.7	0.975109	0.321981	14990.4	478.486	40397.9	7129.03	206.742	2244.53
0.1	0.49265	17.57	17.57	47676.8	974.955	46701.8	0.975065	0.321554	15017.2	480.426	40525.3	7151.52	207.394	2248.56
0.1	0.4933	17.58	17.58	47827	979.759	46847.2	0.975021	0.321128	15043.9	482.372	40652.9	7174.05	208.047	2252.58
0.1	0.49395	17.59	17.59	47977.4	984.583	46992.8	0.974977	0.320702	15070.7	484.324	40780.8	7196.61	208.702	2256.59
0.1	0.4946	17.6	17.6	48128.1	989.426	47138.7	0.974933	0.320275	15097.4	486.281	40908.9	7219.22	209.357	2260.6
0.1	0.49525	17.61	17.61	48279.1	994.289	47284.8	0.974889	0.319849	15124	488.244	41037.2	7241.86	210.014	2264.6
0.1	0.4959	17.62	17.62	48430.3	999.171	47431.2	0.974845	0.319422	15150.6	490.212	41165.8	7264.55	210.672	2268.6
0.1	0.49655	17.63	17.63	48581.8	1004.07	47577.8	0.974801	0.318996	15177.1	492.186	41294.6	7287.27	211.331	2272.59
0.1	0.4972	17.64	17.64	48733.6	1009	47724.6	0.974756	0.31857	15203.6	494.165	41423.6	7310.04	211.991	2276.57
0.1	0.49785	17.65	17.65	48885.6	1013.94	47871.7	0.974712	0.318144	15230.1	496.15	41552.8	7332.85	212.653	2280.54
0.1	0.4985	17.66	17.66	49037.9	1018.9	48019	0.974668	0.317717	15256.5	498.14	41682.2	7355.69	213.315	2284.51
0.1	0.49915	17.67	17.67	49190.5	1023.88	48166.6	0.974624	0.317291	15282.8	500.136	41811.9	7378.58	213.979	2288.47
0.1	0.4998	17.68	17.68	49343.3	1028.88	48314.5	0.97458	0.316865	15309.2	502.137	41941.8	7401.5	214.644	2292.43
0.1	0.50045	17.69	17.69	49496.4	1033.9	48462.5	0.974535	0.316439	15335.4	504.144	42072	7424.46	215.309	2296.37
0.1	0.5011	17.7	17.7	49649.8	1038.94	48610.8	0.974491	0.316013	15361.6	506.157	42202.3	7447.47	215.977	2300.31
0.1	0.50175	17.71	17.71	49803.4	1044.01	48759.4	0.974447	0.315587	15387.8	508.175	42332.9	7470.51	216.645	2304.25
0.1	0.5024	17.72	17.72	49957.3	1049.09	48908.2	0.974402	0.315161	15413.9	510.199	42463.7	7493.59	217.314	2308.17
0.1	0.50305	17.73	17.73	50111.4	1054.19	49057.2	0.974358	0.314735	15440	512.228	42594.7	7516.71	217.985	2312.09
0.1	0.5037	17.74	17.74	50265.8	1059.31	49206.5	0.974313	0.314309	15466	514.262	42725.9	7539.87	218.656	2316
0.1	0.50435	17.75	17.75	50420.5	1064.45	49356	0.974269	0.313883	15492	516.303	42857.4	7563.07	219.329	2319.9
0.1	0.505	17.76	17.76	50575.4	1069.62	49505.8	0.974224	0.313457	15517.9	518.349	42989.1	7586.31	220.003	2323.8
0.1	0.50565	17.77	17.77	50730.6	1074.8	49655.8	0.97418	0.313031	15543.8	520.4	43121	7609.59	220.678	2327.69
0.1	0.5063	17.78	17.78	50886	1080	49806	0.974135	0.312605	15569.6	522.457	43253.1	7632.9	221.354	2331.57
0.1	0.50695	17.79	17.79	51041.7	1085.23	49956.5	0.97409	0.312179	15595.4	524.519	43385.5	7656.26	222.031	2335.44
0.1	0.5076	17.8	17.8	51197.7	1090.47	50107.2	0.974046	0.311753	15621.1	526.588	43518	7679.65	222.71	2339.3
0.1	0.50825	17.81	17.81	51353.9	1095.74	50258.1	0.974001	0.311327	15646.7	528.661	43650.8	7703.08	223.389	2343.16
0.1	0.5089	17.82	17.82	51510.3	1101.03	50409.3	0.973956	0.310901	15672.3	530.741	43783.8	7726.55	224.07	2347.01
0.1	0.50955	17.83	17.83	51667.1	1106.33	50560.7	0.973912	0.310476	15697.9	532.825	43917	7750.06	224.752	2350.85
0.1	0.5102	17.84	17.84	51824	1111.66	50712.4	0.973867	0.31005	15723.4	534.916	44050.4	7773.61	225.435	2354.68
0.1	0.51085	17.85	17.85	51981.3	1117.01	50864.3	0.973822	0.309624	15748.8	537.012	44184.1	7797.19	226.119	2358.51
0.1	0.5115	17.86	17.86	52138.8	1122.38	51016.4	0.973777	0.309199	15774.2	539.113	44317.9	7820.81	226.804	2362.32
0.1	0.51215	17.87	17.87	52296.5	1127.77	51168.7	0.973732	0.308773	15799.5	541.22	44452	7844.48	227.49	2366.13
0.1	0.5128	17.88	17.88	52454.5	1133.19	51321.3	0.973687	0.308347	15824.8	543.333	44586.3	7868.17	228.177	2369.93
0.1	0.51345	17.89	17.89	52612.7	1138.62	51474.1	0.973642	0.307922	15850	545.451	44720.8	7891.91	228.865	2373.72
0.1	0.5141	17.9	17.9	52771.2	1144.07	51627.2	0.973597	0.307496	15875.2	547.575	44855.6	7915.69	229.555	2377.5
0.1	0.51475	17.91	17.91	52930	1149.55	51780.5	0.973552	0.307071	15900.3	549.705	44990.5	7939.5	230.245	2381.27
0.1	0.5154	17.92	17.92	53089	1155.05	51934	0.973507	0.306645	15925.3	551.84	45125.7	7963.35	230.937	2385.04
0.1	0.51605	17.93	17.93	53248.3	1160.56	52087.7	0.973462	0.30622	15950.3	553.98	45261	7987.24	231.63	2388.79
0.1	0.5167	17.94	17.94	53407.8	1166.1	52241.7	0.973417	0.305794	15975.2	556.126	45396.6	8011.16	232.324	2392.54
0.1	0.51735	17.95	17.95	53567.5	1171.67	52395.8	0.973372	0.305369	16000.1	558.278	45532.4	8035.13	233.019	2396.28
0.1	0.518	17.96	17.96	53727.5	1177.25	52550.3	0.973327	0.304943	16024.9	560.436	45668.4	8059.13	233.715	2400.01
0.1	0.51865	17.97	17.97	53887.8	1182.85	52704.9	0.973282	0.304518	16049.6	562.599	45804.6	8083.16	234.412	2403.73
0.1	0.5193	17.98	17.98	54048.3	1188.48	52859.8	0.973236	0.304093	16074.3	564.767	45941	8107.24	235.11	2407.44
0.1	0.51995	17.99	17.99	54209	1194.13	53014.9	0.973191	0.303667	16098.9	566.941	46077.6	8131.35	235.809	2411.14
0.1	0.5206	18	18	54370	1199.8	53170.2	0.973146	0.303242	16123.4	569.121	46214.5	8155.5	236.509	2414.83
0.1	0.52125	18.01	18.01	54531.2	1205.49	53325.7	0.973101	0.302817	16147.9	571.305	46351.5	8179.68	237.211	2418.52
0.1	0.5219	18.02	18.02	54692.7	1211.2	53481.5	0.973055	0.302392	16172.4	573.494	46488.8	8203.9	237.913	2422.19
0.1	0.52255	18.03	18.03	54854.4	1216.93	53637.5	0.97301	0.301966	16196.7	575.69	46626.3	8228.16	238.617	2425.85
0.1	0.5232	18.04	18.04	55016.4	1222.69	53793.7	0.972964	0.301541	16221	577.89	46763.9	8252.46	239.321	2429.51
0.1	0.52385	18.05	18.05	55178.6	1228.47	53950.1	0.972919	0.301116	16245.2	580.097	46901.8	8276.79	240.027	2433.15
0.1	0.5245	18.06	18.06	55341.1	1234.27	54106.8	0.972874	0.300691	16269.4	582.309	47039.9	8301.16	240.734	2436.79
0.1	0.52515	18.07	18.07	55503.7	1240.09	54263.7	0.972828	0.300266	16293.5	584.526	47178.2	8325.56	241.441	2440.41
0.1	0.5258	18.08	18.08	55666.7	1245.94	54420.7	0.972782	0.299841	16317.6	586.75	47316.7	8350	242.15	2444.03
0.1	0.52645	18.09	18.09	55829.9	1251.81	54578	0.972737	0.299416	16341.5	588.978	47455.4	8374.48	242.86	2447.63
0.1	0.5271	18.1	18.1	55993.3	1257.7	54735.6	0.972691	0.298991	16365.4	591.213	47594.3	8398.99	243.571	2451.23
0.1	0.52775	18.11	18.11	56156.9	1263.61	54893.3	0.972646	0.298566	16389.3	593.453	47733.4	8423.54	244.283	2454.81
0.1	0.5284	18.12	18.12	56320.8	1269.54	55051.3	0.9726	0.298141	16413	595.698	47872.7	8448.12	244.996	2458.39
0.1	0.52905	18.13	18.13	56485	1275.5	55209.4	0.972554	0.297716	16436.7	597.949	48012.2	8472.74	245.71	2461.95
0.1	0.5297	18.14	18.14	56649.3	1281.48	55367.8	0.972509	0.297291	16460.4	600.206	48151.9	8497.4	246.425	2465.51
0.1	0.53035	18.15	18.15	56813.9	1287.48	55526.4	0.972463	0.296866	16483.9	602.468	48291.8	8522.09	247.141	2469.05
0.1	0.531	18.16	18.16	56978.8	1293.51	55685.3	0.972417	0.296441	16507.4	604.736	48431.9	8546.81	247.858	2472.59
0.1	0.53165	18.17	18.17	57143.8	1299.55	55844.3	0.972371	0.296017	16530.8	607.01	48572.3	8571.58	248.576	2476.11
0.1	0.5323	18.18	18.18	57309.1	1305.62	56003.5	0.972325	0.295592	16554.2	609.289	48712.8	8596.37	249.295	2479.62
0.1	0.53295	18.19	18.19	57474.7	1311.72	56163	0.97228	0.295167	16577.5	611.574	48853.5	8621.2	250.015	2483.13
0.1	0.5336	18.2	18.2	57640.5	1317.83	56322.6	0.972234	0.294742	16600.7	613.864	48994.4	8646.07	250.736	2486.62
0.1	0.53425	18.21	18.21	57806.5	1323.97	56482.5	0.972188	0.294318	16623.8	616.16	49135.5	8670.97	251.458	2490.1
0.1	0.5349	18.22	18.22	57972.7	1330.13	56642.6	0.972142	0.293893	16646.9	618.462	49276.8	8695.91	252.181	2493.57
0.1	0.53555	18.23	18.23	58139.2	1336.32	56802.9	0.972096	0.293468	16669.8	620.769	49418.3	8720.88	252.905	2497.03
0.1	0.5362	18.24	18.24	58305.9	1342.53	56963.3	0.97205	0.293044	16692.8	623.081	49560	8745.88	253.631	2500.48
0.1	0.53685	18.25	18.25	58472.8	1348.76	57124	0.972004	0.292619	16715.6	625.4	49701.9	8770.92	254.357	2503.91
0.1	0.5375	18.26	18.26	58640	1355.01	57284.9	0.971958	0.292195	16738.4	627.723	49844	8795.99	255.084	2507.34
0.1	0.53815	18.27	18.27	58807.3	1361.29	57446	0.971912	0.29177	16761	630.053	49986.2	8821.1	255.812	2510.75
0.1	0.5388	18.28	18.28	58974.9	1367.59	57607.4	0.971865	0.291346	16783.7	632.388	50128.7	8846.24	256.541	2514.16
0.1	0.53945	18.29	18.29	59142.8	1373.91	57768.9	0.971819	0.290921	16806.2	634.728	50271.4	8871.42	257.271	2517.55
0.1	0.5401	18.3	18.3	59310.8	1380.26	57930.6	0.971773	0.290497	16828.7	637.074	50414.2	8896.63	258.002	2520.93
0.1	0.54075	18.31	18.31	59479.1	1386.63	58092.5	0.971727	0.290073	16851	639.426	50557.3	8921.87	258.734	2524.3
0.1	0.5414	18.32	18.32	59647.6	1393.02	58254.6	0.971681	0.289648	16873.3	641.783	50700.5	8947.15	259.467	2527.66
0.1	0.54205	18.33	18.33	59816.4	1399.44	58416.9	0.971634	0.289224	16895.6	644.146	50843.9	8972.46	260.201	2531
0.1	0.5427	18.34	18.34	59985.3	1405.88	58579.4	0.971588	0.2888	16917.7	646.515	50987.5	8997.8	260.936	2534.34
0.1	0.54335	18.35	18.35	60154.5	1412.35	58742.2	0.971542	0.288375	16939.8	648.889	51131.3	9023.18	261.672	2537.66
0.1	0.544	18.36	18.36	60323.9	1418.84	58905.1	0.971495	0.287951	16961.8	651.268	51275.3	9048.59	262.409	2540.97
0.1	0.54465	18.37	18.37	60493.5	1425.35	59068.2	0.971449	0.287527	16983.7	653.653	51419.5	9074.03	263.147	2544.27
0.1	0.5453	18.38	18.38	60663.4	1431.89	59231.5	0.971403	0.287103	17005.5	656.044	51563.9	9099.5	263.886	2547.55
0.1	0.54595	18.39	18.39	60833.4	1438.45	59395	0.971356	0.286679	17027.3	658.44	51708.4	9125.01	264.625	2550.83
0.1	0.5466	18.4	18.4	61003.7	1445.03	59558.7	0.97131	0.286255	17048.9	660.842	51853.1	9150.55	265.366	2554.09
0.1	0.54725	18.41	18.41	61174.2	1451.64	59722.5	0.971263	0.285831	17070.5	663.249	51998.1	9176.13	266.108	2557.34
0.1	0.5479	18.42	18.42	61344.9	1458.27	59886.6	0.971217	0.285407	17092	665.662	52143.2	9201.73	266.85	2560.58
0.1	0.54855	18.43	18.43	61515.8	1464.93	60050.9	0.97117	0.284983	17113.5	668.081	52288.4	9227.37	267.594	2563.8
0.1	0.5492	18.44	18.44	61686.9	1471.61	60215.3	0.971124	0.284559	17134.8	670.505	52433.9	9253.04	268.338	2567.02
0.1	0.54985	18.45	18.45	61858.3	1478.32	60380	0.971077	0.284135	17156	672.934	52579.5	9278.74	269.084	2570.22
0.1	0.5505	18.46	18.46	62029.8	1485.04	60544.8	0.97103	0.283711	17177.2	675.369	52725.4	9304.48	269.83	2573.41
0.1	0.55115	18.47	18.47	62201.6	1491.8	60709.8	0.970984	0.283287	17198.3	677.81	52871.4	9330.24	270.577	2576.58
0.1	0.5518	18.48	18.48	62373.6	1498.58	60875	0.970937	0.282863	17219.3	680.256	53017.6	9356.04	271.325	2579.74
0.1	0.55245	18.49	18.49	62545.8	1505.38	61040.4	0.97089	0.282439	17240.2	682.708	53163.9	9381.87	272.074	2582.89
0.1	0.5531	18.5	18.5	62718.2	1512.21	61206	0.970844	0.282015	17261	685.165	53310.5	9407.73	272.824	2586.03
0.1	0.55375	18.51	18.51	62890.8	1519.06	61371.8	0.970797	0.281592	17281.8	687.628	53457.2	9433.62	273.575	2589.16
0.1	0.5544	18.52	18.52	63063.6	1525.93	61537.7	0.97075	0.281168	17302.4	690.096	53604.1	9459.54	274.327	2592.27
0.1	0.55505	18.53	18.53	63236.7	1532.84	61703.8	0.970703	0.280744	17323	692.57	53751.2	9485.5	275.079	2595.36
0.1	0.5557	18.54	18.54	63409.9	1539.76	61870.1	0.970656	0.280321	17343.5	695.049	53898.4	9511.48	275.833	2598.45
0.1	0.55635	18.55	18.55	63583.3	1546.71	62036.6	0.970609	0.279897	17363.9	697.534	54045.8	9537.5	276.587	2601.52
0.1	0.557	18.56	18.56	63757	1553.69	62203.3	0.970563	0.279473	17384.2	700.024	54193.4	9563.54	277.343	2604.58
0.1	0.55765	18.57	18.57	63930.8	1560.69	62370.1	0.970516	0.27905	17404.4	702.519	54341.2	9589.62	278.099	2607.62
0.1	0.5583	18.58	18.58	64104.8	1567.71	62537.1	0.970469	0.278626	17424.5	705.021	54489.1	9615.73	278.856	2610.66
0.1	0.55895	18.59	18.59	64279.1	1574.76	62704.3	0.970422	0.278203	17444.5	707.527	54637.2	9641.86	279.614	2613.67
0.1	0.5596	18.6	18.6	64453.5	1581.84	62871.7	0.970375	0.277779	17464.5	710.04	54785.5	9668.03	280.373	2616.68
0.1	0.56025	18.61	18.61	64628.2	1588.94	63039.2	0.970328	0.277356	17484.3	712.557	54933.9	9694.23	281.133	2619.67
0.1	0.5609	18.62	18.62	64803	1596.06	63207	0.970281	0.276933	17504.1	715.081	55082.6	9720.45	281.893	2622.65
0.1	0.56155	18.63	18.63	64978.1	1603.21	63374.8	0.970234	0.276509	17523.7	717.609	55231.4	9746.71	282.655	2625.61
0.1	0.5622	18.64	18.64	65153.3	1610.39	63542.9	0.970187	0.276086	17543.3	720.143	55380.3	9772.99	283.417	2628.56
0.1	0.56285	18.65	18.65	65328.7	1617.59	63711.1	0.970139	0.275663	17562.8	722.683	55529.4	9799.31	284.18	2631.5
0.1	0.5635	18.66	18.66	65504.4	1624.82	63879.5	0.970092	0.275239	17582.2	725.228	55678.7	9825.65	284.944	2634.42
0.1	0.56415	18.67	18.67	65680.2	1632.07	64048.1	0.970045	0.274816	17601.5	727.778	55828.2	9852.03	285.709	2637.33
0.1	0.5648	18.68	18.68	65856.2	1639.35	64216.8	0.969998	0.274393	17620.7	730.334	55977.8	9878.43	286.474	2640.22
0.1	0.56545	18.69	18.69	66032.4	1646.65	64385.7	0.969951	0.27397	17639.8	732.896	56127.5	9904.86	287.241	2643.1
0.1	0.5661	18.7	18.7	66208.8	1653.98	64554.8	0.969903	0.273547	17658.8	735.462	56277.5	9931.32	288.008	2645.96
0.1	0.56675	18.71	18.71	66385.4	1661.34	64724	0.969856	0.273124	17677.7	738.035	56427.6	9957.81	288.776	2648.81
0.1	0.5674	18.72	18.72	66562.2	1668.72	64893.4	0.969809	0.272701	17696.5	740.612	56577.8	9984.32	289.545	2651.65
0.1	0.56805	18.73	18.73	66739.1	1676.12	65063	0.969762	0.272278	17715.2	743.195	56728.3	10010.9	290.315	2654.47
0.1	0.5687	18.74	18.74	66916.3	1683.55	65232.7	0.969714	0.271855	17733.8	745.784	56878.8	10037.4	291.086	2657.28
0.1	0.56935	18.75	18.75	67093.6	1691.01	65402.6	0.969667	0.271432	17752.3	748.378	57029.6	10064	291.857	2660.07
0.1	0.57	18.76	18.76	67271.1	1698.5	65572.6	0.96962	0.271009	17770.8	750.977	57180.5	10090.7	292.629	2662.85
0.1	0.57065	18.77	18.77	67448.8	1706.01	65742.8	0.969572	0.270586	17789.1	753.582	57331.5	10117.3	293.402	2665.61
0.1	0.5713	18.78	18.78	67626.7	1713.54	65913.2	0.969525	0.270163	17807.3	756.192	57482.7	10144	294.176	2668.36
0.1	0.57195	18.79	18.79	67804.8	1721.1	66083.7	0.969477	0.26974	17825.4	758.807	57634.1	10170.7	294.951	2671.1
0.1	0.5726	18.8	18.8	67983.1	1728.69	66254.4	0.96943	0.269317	17843.4	761.428	57785.6	10197.5	295.726	2673.81
0.1	0.57325	18.81	18.81	68161.5	1736.31	66425.2	0.969382	0.268895	17861.4	764.055	57937.3	10224.2	296.503	2676.52
0.1	0.5739	18.82	18.82	68340.1	1743.95	66596.2	0.969335	0.268472	17879.2	766.686	58089.1	10251	297.279	2679.21
0.1	0.57455	18.83	18.83	68518.9	1751.61	66767.3	0.969287	0.268049	17896.9	769.323	58241.1	10277.8	298.057	2681.88
0.1	0.5752	18.84	18.84	68697.9	1759.31	66938.6	0.96924	0.267626	17914.5	771.966	58393.2	10304.7	298.836	2684.54
0.1	0.57585	18.85	18.85	68877	1767.03	67110	0.969192	0.267204	17932	774.613	58545.5	10331.6	299.615	2687.18
0.1	0.5765	18.86	18.86	69056.3	1774.77	67281.6	0.969145	0.266781	17949.5	777.266	58697.9	10358.5	300.395	2689.81
0.1	0.57715	18.87	18.87	69235.8	1782.54	67453.3	0.969097	0.266359	17966.8	779.925	58850.5	10385.4	301.176	2692.42
0.1	0.5778	18.88	18.88	69415.5	1790.34	67625.2	0.969049	0.265936	17984	782.589	59003.2	10412.3	301.957	2695.02
0.1	0.57845	18.89	18.89	69595.3	1798.17	67797.2	0.969002	0.265514	18001.1	785.258	59156	10439.3	302.74	2697.6
0.1	0.5791	18.9	18.9	69775.4	1806.02	67969.3	0.968954	0.265091	18018.1	787.932	59309.1	10466.3	303.523	2700.16
0.1	0.57975	18.91	18.91	69955.5	1813.9	68141.6	0.968906	0.264669	18035	790.612	59462.2	10493.3	304.307	2702.71
0.1	0.5804	18.92	18.92	70135.9	1821.81	68314.1	0.968858	0.264246	18051.8	793.297	59615.5	10520.4	305.091	2705.24
0.1	0.58105	18.93	18.93	70316.4	1829.74	68486.7	0.968811	0.263824	18068.4	795.987	59768.9	10547.5	305.876	2707.76
0.1	0.5817	18.94	18.94	70497.1	1837.7	68659.4	0.968763	0.263402	18085	798.683	59922.5	10574.6	306.662	2710.26
0.1	0.58235	18.95	18.95	70677.9	1845.69	68832.2	0.968715	0.26298	18101.5	801.383	60076.2	10601.7	307.449	2712.75
0.1	0.583	18.96	18.96	70859	1853.7	69005.2	0.968667	0.262557	18117.8	804.09	60230.1	10628.8	308.236	2715.22
0.1	0.58365	18.97	18.97	71040.1	1861.74	69178.4	0.968619	0.262135	18134.1	806.801	60384.1	10656	309.025	2717.67
0.1	0.5843	18.98	18.98	71221.5	1869.81	69351.7	0.968572	0.261713	18150.2	809.518	60538.2	10683.2	309.813	2720.11
0.1	0.58495	18.99	18.99	71403	1877.91	69525.1	0.968524	0.261291	18166.3	812.24	60692.5	10710.4	310.603	2722.53
0.1	0.5856	19	19	71584.6	1886.03	69698.6	0.968476	0.260869	18182.2	814.967	60846.9	10737.7	311.393	2724.94
0.1	0.58625	19.01	19.01	71766.5	1894.18	69872.3	0.968428	0.260447	18198	817.699	61001.5	10765	312.184	2727.33
0.1	0.5869	19.02	19.02	71948.4	1902.35	70046.1	0.96838	0.260025	18213.7	820.437	61156.2	10792.3	312.976	2729.7
0.1	0.58755	19.03	19.03	72130.6	1910.56	70220	0.968332	0.259603	18229.3	823.18	61311	10819.6	313.768	2732.05
0.1	0.5882	19.04	19.04	72312.9	1918.79	70394.1	0.968284	0.259181	18244.8	825.928	61465.9	10846.9	314.561	2734.39
0.1	0.58885	19.05	19.05	72495.3	1927.05	70568.3	0.968236	0.258759	18260.1	828.681	61621	10874.3	315.355	2736.72
0.1	0.5895	19.06	19.06	72677.9	1935.34	70742.6	0.968188	0.258337	18275.4	831.44	61776.2	10901.7	316.149	2739.02
0.1	0.59015	19.07	19.07	72860.7	1943.65	70917	0.96814	0.257915	18290.6	834.203	61931.6	10929.1	316.944	2741.31
0.1	0.5908	19.08	19.08	73043.6	1951.99	71091.6	0.968092	0.257493	18305.6	836.972	62087	10956.5	317.74	2743.58
0.1	0.59145	19.09	19.09	73226.6	1960.36	71266.3	0.968044	0.257071	18320.5	839.746	62242.6	10984	318.536	2745.84
0.1	0.5921	19.1	19.1	73409.8	1968.76	71441.1	0.967996	0.25665	18335.3	842.526	62398.4	11011.5	319.333	2748.08
0.1	0.59275	19.11	19.11	73593.2	1977.19	71616	0.967948	0.256228	18350	845.31	62554.2	11039	320.13	2750.3
0.1	0.5934	19.12	19.12	73776.7	1985.64	71791.1	0.967899	0.255806	18364.6	848.1	62710.2	11066.5	320.929	2752.5
0.1	0.59405	19.13	19.13	73960.3	1994.12	71966.2	0.967851	0.255385	18379.1	850.894	62866.3	11094.1	321.727	2754.69
0.1	0.5947	19.14	19.14	74144.1	2002.63	72141.5	0.967803	0.254963	18393.4	853.694	63022.5	11121.6	322.527	2756.86
0.1	0.59535	19.15	19.15	74328.1	2011.17	72316.9	0.967755	0.254541	18407.6	856.499	63178.9	11149.2	323.327	2759.01
0.1	0.596	19.16	19.16	74512.1	2019.73	72492.4	0.967707	0.25412	18421.8	859.309	63335.3	11176.8	324.128	2761.15
0.1	0.59665	19.17	19.17	74696.4	2028.32	72668	0.967659	0.253698	18435.8	862.124	63491.9	11204.5	324.929	2763.26
0.1	0.5973	19.18	19.18	74880.7	2036.94	72843.8	0.96761	0.253277	18449.6	864.945	63648.6	11232.1	325.731	2765.36
0.1	0.59795	19.19	19.19	75065.2	2045.59	73019.6	0.967562	0.252855	18463.4	867.77	63805.4	11259.8	326.534	2767.45
0.1	0.5986	19.2	19.2	75249.8	2054.27	73195.6	0.967514	0.252434	18477.1	870.6	63962.4	11287.5	327.337	2769.51
0.1	0.59925	19.21	19.21	75434.6	2062.98	73371.6	0.967465	0.252013	18490.6	873.436	64119.4	11315.2	328.141	2771.56
0.1	0.5999	19.22	19.22	75619.5	2071.71	73547.8	0.967417	0.251591	18504	876.277	64276.6	11342.9	328.945	2773.59
0.1	0.60055	19.23	19.23	75804.6	2080.48	73724.1	0.967369	0.25117	18517.3	879.122	64433.9	11370.7	329.75	2775.6
0.1	0.6012	19.24	19.24	75989.7	2089.27	73900.5	0.96732	0.250749	18530.5	881.973	64591.3	11398.5	330.555	2777.59
0.1	0.60185	19.25	19.25	76175	2098.09	74076.9	0.967272	0.250328	18543.5	884.829	64748.8	11426.3	331.361	2779.57
0.1	0.6025	19.26	19.26	76360.5	2106.93	74253.5	0.967224	0.249906	18556.4	887.689	64906.4	11454.1	332.168	2781.53
0.1	0.60315	19.27	19.27	76546	2115.81	74430.2	0.967175	0.249485	18569.2	890.555	65064.1	11481.9	332.975	2783.47
0.1	0.6038	19.28	19.28	76731.7	2124.72	74607	0.967127	0.249064	18581.9	893.426	65222	11509.8	333.783	2785.39
0.1	0.60445	19.29	19.29	76917.5	2133.65	74783.9	0.967078	0.248643	18594.5	896.302	65379.9	11537.6	334.591	2787.29
0.1	0.6051	19.3	19.3	77103.5	2142.61	74960.9	0.96703	0.248222	18606.9	899.182	65538	11565.5	335.4	2789.18
0.1	0.60575	19.31	19.31	77289.6	2151.61	75138	0.966982	0.247801	18619.3	902.068	65696.1	11593.4	336.21	2791.04
0.1	0.6064	19.32	19.32	77475.8	2160.63	75315.1	0.966933	0.24738	18631.5	904.959	65854.4	11621.4	337.02	2792.89
0.1	0.60705	19.33	19.33	77662.1	2169.68	75492.4	0.966885	0.246959	18643.5	907.854	66012.8	11649.3	337.83	2794.72
0.1	0.6077	19.34	19.34	77848.5	2178.75	75669.7	0.966836	0.246538	18655.5	910.755	66171.2	11677.3	338.641	2796.53
0.1	0.60835	19.35	19.35	78035.1	2187.86	75847.2	0.966788	0.246118	18667.3	913.66	66329.8	11705.3	339.453	2798.32
0.1	0.609	19.36	19.36	78221.7	2197	76024.7	0.966739	0.245697	18679	916.571	66488.5	11733.3	340.265	2800.1
0.1	0.60965	19.37	19.37	78408.5	2206.16	76202.4	0.966691	0.245276	18690.6	919.486	66647.2	11761.3	341.077	2801.85
0.1	0.6103	19.38	19.38	78595.4	2215.36	76380.1	0.966642	0.244855	18702.1	922.406	66806.1	11789.3	341.89	2803.59
0.1	0.61095	19.39	19.39	78782.4	2224.58	76557.9	0.966593	0.244435	18713.4	925.332	66965.1	11817.4	342.704	2805.31
0.1	0.6116	19.4	19.4	78969.6	2233.84	76735.7	0.966545	0.244014	18724.6	928.262	67124.1	11845.4	343.518	2807.01
0.1	0.61225	19.41	19.41	79156.8	2243.12	76913.7	0.966496	0.243593	18735.7	931.197	67283.3	11873.5	344.332	2808.69
0.1	0.6129	19.42	19.42	79344.2	2252.43	77091.8	0.966448	0.243173	18746.6	934.136	67442.6	11901.6	345.147	2810.35
0.1	0.61355	19.43	19.43	79531.7	2261.77	77269.9	0.966399	0.242752	18757.4	937.081	67601.9	11929.7	345.963	2811.99
0.1	0.6142	19.44	19.44	79719.2	2271.14	77448.1	0.96635	0.242332	18768.1	940.03	67761.3	11957.9	346.779	2813.61
0.1	0.61485	19.45	19.45	79906.9	2280.54	77626.4	0.966302	0.241911	18778.7	942.985	67920.9	11986	347.595	2815.22
0.1	0.6155	19.46	19.46	80094.7	2289.97	77804.7	0.966253	0.241491	18789.1	945.944	68080.5	12014.2	348.412	2816.8
0.1	0.61615	19.47	19.47	80282.6	2299.43	77983.2	0.966204	0.24107	18799.4	948.908	68240.2	12042.4	349.229	2818.37
0.1	0.6168	19.48	19.48	80470.6	2308.92	78161.7	0.966156	0.24065	18809.6	951.876	68400	12070.6	350.047	2819.91
0.1	0.61745	19.49	19.49	80658.7	2318.44	78340.2	0.966107	0.24023	18819.7	954.85	68559.9	12098.8	350.865	2821.44
0.1	0.6181	19.5	19.5	80846.9	2327.99	78518.9	0.966058	0.239809	18829.6	957.828	68719.8	12127	351.684	2822.95
0.1	0.61875	19.51	19.51	81035.2	2337.57	78697.6	0.966009	0.239389	18839.4	960.811	68879.9	12155.3	352.503	2824.44
0.1	0.6194	19.52	19.52	81223.6	2347.18	78876.4	0.965961	0.238969	18849	963.799	69040	12183.5	353.322	2825.9
0.1	0.62005	19.53	19.53	81412.1	2356.81	79055.2	0.965912	0.238549	18858.5	966.791	69200.2	12211.8	354.142	2827.35
0.1	0.6207	19.54	19.54	81600.6	2366.48	79234.2	0.965863	0.238129	18867.9	969.789	69360.5	12240.1	354.963	2828.78
0.1	0.62135	19.55	19.55	81789.3	2376.18	79413.1	0.965814	0.237709	18877.2	972.791	69520.9	12268.4	355.784	2830.19
0.1	0.622	19.56	19.56	81978.1	2385.91	79592.2	0.965766	0.237289	18886.3	975.797	69681.4	12296.7	356.605	2831.58
0.1	0.62265	19.57	19.57	82167	2395.67	79771.3	0.965717	0.236869	18895.3	978.809	69841.9	12325	357.426	2832.95
0.1	0.6233	19.58	19.58	82355.9	2405.45	79950.5	0.965668	0.236449	18904.2	981.825	70002.5	12353.4	358.248	2834.3
0.1	0.62395	19.59	19.59	82544.9	2415.27	80129.7	0.965619	0.236029	18912.9	984.845	70163.2	12381.7	359.071	2835.63
0.1	0.6246	19.6	19.6	82734.1	2425.12	80309	0.96557	0.235609	18921.5	987.871	70324	12410.1	359.893	2836.94
0.1	0.62525	19.61	19.61	82923.3	2435	80488.3	0.965521	0.235189	18930	990.901	70484.8	12438.5	360.716	2838.22
0.1	0.6259	19.62	19.62	83112.6	2444.91	80667.7	0.965473	0.234769	18938.3	993.935	70645.7	12466.9	361.54	2839.49
0.1	0.62655	19.63	19.63	83302	2454.85	80847.1	0.965424	0.234349	18946.5	996.974	70806.7	12495.3	362.364	2840.74
0.1	0.6272	19.64	19.64	83491.4	2464.82	81026.6	0.965375	0.23393	18954.5	1000.02	70967.7	12523.7	363.188	2841.97
0.1	0.62785	19.65	19.65	83681	2474.82	81206.2	0.965326	0.23351	18962.4	1003.07	71128.8	12552.1	364.012	2843.18
0.1	0.6285	19.66	19.66	83870.6	2484.85	81385.8	0.965277	0.23309	18970.2	1006.12	71290	12580.6	364.837	2844.37
0.1	0.62915	19.67	19.67	84060.3	2494.91	81565.4	0.965228	0.232671	18977.9	1009.18	71451.3	12609	365.662	2845.53
0.1	0.6298	19.68	19.68	84250.1	2505	81745.1	0.965179	0.232251	18985.4	1012.24	71612.6	12637.5	366.488	2846.68
0.1	0.63045	19.69	19.69	84439.9	2515.12	81924.8	0.96513	0.231832	18992.8	1015.31	71774	12666	367.314	2847.81
0.1	0.6311	19.7	19.7	84629.9	2525.28	82104.6	0.965081	0.231412	19000	1018.38	71935.4	12694.5	368.14	2848.91
0.1	0.63175	19.71	19.71	84819.9	2535.46	82284.4	0.965032	0.230993	19007.1	1021.45	72096.9	12723	368.966	2850
0.1	0.6324	19.72	19.72	85009.9	2545.67	82464.3	0.964983	0.230573	19014	1024.53	72258.4	12751.5	369.793	2851.06
0.1	0.63305	19.73	19.73	85200.1	2555.92	82644.2	0.964934	0.230154	19020.9	1027.62	72420.1	12780	370.62	2852.11
0.1	0.6337	19.74	19.74	85390.3	2566.2	82824.1	0.964885	0.229734	19027.5	1030.71	72581.7	12808.5	371.448	2853.13
0.1	0.63435	19.75	19.75	85580.6	2576.5	83004.1	0.964836	0.229315	19034.1	1033.8	72743.5	12837.1	372.275	2854.13
0.1	0.635	19.76	19.76	85770.9	2586.84	83184.1	0.964787	0.228896	19040.5	1036.9	72905.3	12865.6	373.103	2855.11
0.1	0.63565	19.77	19.77	85961.3	2597.21	83364.1	0.964738	0.228477	19046.7	1040	73067.1	12894.2	373.932	2856.07
0.1	0.6363	19.78	19.78	86151.8	2607.61	83544.2	0.964689	0.228057	19052.9	1043.11	73229	12922.8	374.76	2857.01
0.1	0.63695	19.79	19.79	86342.3	2618.04	83724.3	0.96464	0.227638	19058.8	1046.22	73391	12951.3	375.589	2857.93
0.1	0.6376	19.8	19.8	86532.9	2628.5	83904.4	0.964591	0.227219	19064.7	1049.34	73553	12979.9	376.418	2858.83
0.1	0.63825	19.81	19.81	86723.5	2639	84084.5	0.964542	0.2268	19070.4	1052.46	73715	13008.5	377.247	2859.7
0.1	0.6389	19.82	19.82	86914.2	2649.52	84264.7	0.964493	0.226381	19075.9	1055.58	73877.1	13037.1	378.077	2860.56
0.1	0.63955	19.83	19.83	87105	2660.08	84444.9	0.964444	0.225962	19081.3	1058.71	74039.3	13065.8	378.907	2861.39
[truncated: 10,604 more rows]
